# Supplementary material for: Aerobic microbial life persists in oxic marine sediment as old as 101.5 million years
Source: Nat Commun. 2020 Jul 28;11:3626. doi: 10.1038/s41467-020-17330-1 (PMC7387439; doi:10.1038/s41467-020-17330-1)
Supplement: Supplementary file 4 — Supplementary Data 1 [file 41467_2020_17330_MOESM4_ESM.csv]

Site	Substrate	Incubation time (days)	Incubation condition	Incorporated carbon substrate as percent of total carbon in the cell (%)	Incorporated nitrogen substrate as percent of total nitrogen in the cell (%)
U1365_8H-2	Bicarbonate	21	Oxic	0	0.099316474
U1365_8H-2	Bicarbonate	21	Oxic	0.011260133	0.840322127
U1365_8H-2	Bicarbonate	21	Oxic	0	0.086992167
U1365_8H-2	Bicarbonate	21	Oxic	0.016709641	0.872218039
U1365_8H-2	Bicarbonate	21	Oxic	0	0.883894799
U1365_8H-2	Bicarbonate	21	Oxic	0.013579724	0.863897927
U1365_8H-2	Bicarbonate	21	Oxic	0	0.799767921
U1365_8H-2	Bicarbonate	21	Oxic	0.022823292	0.863907087
U1365_8H-2	Bicarbonate	21	Oxic	0.010047352	0.88179147
U1365_8H-2	Bicarbonate	21	Oxic	0.018883021	0.83644373
U1365_8H-2	Bicarbonate	21	Oxic	0.007128356	0.788432153
U1365_8H-2	Bicarbonate	21	Oxic	0.009078806	0.878004345
U1365_8H-2	Bicarbonate	21	Oxic	0	0.101979374
U1365_8H-2	Bicarbonate	21	Oxic	0	0.700898629
U1365_8H-2	Bicarbonate	21	Oxic	0.013781373	0.800767093
U1365_8H-2	Bicarbonate	21	Oxic	0.029848245	0.867039817
U1365_8H-2	Bicarbonate	21	Oxic	0	0.880320228
U1365_8H-2	Bicarbonate	21	Oxic	0.029982055	0.766969884
U1365_8H-2	Bicarbonate	21	Oxic	0.01138495	0.038755328
U1365_8H-2	Bicarbonate	21	Oxic	0	0.043291704
U1365_8H-2	Bicarbonate	21	Oxic	0.009660785	0.855099367
U1365_8H-2	Bicarbonate	21	Oxic	0.021401504	0.875487409
U1365_8H-2	Bicarbonate	21	Oxic	0	0.836636551
U1365_8H-2	Bicarbonate	21	Oxic	0	0.856548207
U1365_8H-2	Bicarbonate	21	Oxic	0	0.030707352
U1365_8H-2	Bicarbonate	21	Oxic	0	0.019552455
U1365_8H-2	Bicarbonate	21	Oxic	0	0.034377739
U1365_8H-2	Bicarbonate	21	Oxic	0	0.034458566
U1365_8H-2	Bicarbonate	21	Oxic	0.014592128	0.859418326
U1365_8H-2	Bicarbonate	21	Oxic	0	0.873452957
U1365_8H-2	Bicarbonate	21	Oxic	0.008655087	0.69134486
U1365_8H-2	Bicarbonate	21	Oxic	0	0.046932653
U1365_8H-2	Bicarbonate	21	Oxic	0.007832259	0.789430532
U1365_8H-2	Bicarbonate	21	Oxic	0	0.264831941
U1365_8H-2	Bicarbonate	21	Oxic	0	0.054565191
U1365_8H-2	Bicarbonate	21	Oxic	0	0.021162034
U1365_8H-2	Bicarbonate	21	Oxic	0.011691403	0.029289937
U1365_8H-2	Bicarbonate	21	Oxic	0.007493519	0.044432927
U1365_8H-2	Bicarbonate	21	Oxic	0	0.040951362
U1365_8H-2	Bicarbonate	21	Oxic	0	0.014721293
U1365_8H-2	Bicarbonate	21	Oxic	0	0.796020377
U1365_8H-2	Bicarbonate	21	Oxic	0	0.554193277
U1365_8H-2	Bicarbonate	21	Oxic	0	0.013846172
U1365_8H-2	Bicarbonate	21	Oxic	0	0.247848302
U1365_8H-2	Bicarbonate	21	Oxic	0	0.392582237
U1365_8H-2	Bicarbonate	21	Oxic	0	0.058983874
U1365_8H-2	Bicarbonate	21	Oxic	0	0.007689164
U1365_8H-2	Bicarbonate	21	Oxic	0	0.85892475
U1365_8H-2	Bicarbonate	21	Oxic	0	0.845003327
U1365_8H-2	Bicarbonate	21	Oxic	0.017204355	0.852856404
U1365_8H-2	Bicarbonate	21	Oxic	0.019808488	0.851480683
U1365_8H-2	Bicarbonate	21	Oxic	0.028537266	0.861311806
U1365_8H-2	Bicarbonate	21	Oxic	0	0.74343344
U1365_8H-2	Bicarbonate	21	Oxic	0.012115512	0.853179311
U1365_8H-2	Bicarbonate	21	Oxic	0	0.791495872
U1365_8H-2	Bicarbonate	21	Oxic	0	0.7681509
U1365_8H-2	Bicarbonate	21	Oxic	0	0.802263093
U1365_8H-2	Bicarbonate	21	Oxic	0	0.264173922
U1365_8H-2	Bicarbonate	21	Oxic	0	0.696216973
U1365_8H-2	Bicarbonate	21	Oxic	0.011584202	0.821943654
U1365_8H-2	Bicarbonate	21	Oxic	0.018566921	0.860206026
U1365_8H-2	Bicarbonate	21	Oxic	0	0.885329167
U1365_8H-2	Bicarbonate	21	Oxic	0.009913211	0.715013147
U1365_8H-2	Bicarbonate	21	Oxic	0.019166429	0.871560333
U1365_8H-2	Bicarbonate	21	Oxic	0.012983797	0.856981914
U1365_8H-2	Bicarbonate	21	Oxic	0.008633407	0.855733811
U1365_8H-2	Bicarbonate	21	Oxic	0	0.659773112
U1365_8H-2	Bicarbonate	21	Oxic	0.020661152	0.877172192
U1365_8H-2	Bicarbonate	21	Oxic	0.023665142	0.885909036
U1365_8H-2	Bicarbonate	21	Oxic	0	0.887464288
U1365_8H-2	Bicarbonate	21	Oxic	0.011334309	0.887236011
U1365_8H-2	Bicarbonate	21	Oxic	0.014864098	0.778971495
U1365_8H-2	Bicarbonate	21	Oxic	0.015367746	0.814974087
U1365_8H-2	Bicarbonate	21	Oxic	0.012167517	0.816248462
U1365_8H-2	Bicarbonate	21	Oxic	0.008042553	0.858848261
U1365_8H-2	Bicarbonate	21	Oxic	0.01997264	0.854070886
U1365_8H-2	Bicarbonate	21	Oxic	0	0.805420987
U1365_8H-2	Bicarbonate	21	Oxic	0	0.106225561
U1365_8H-2	Bicarbonate	21	Oxic	0	0.13568735
U1365_8H-2	Acetate	21	Oxic	0.022024162	0.009920418
U1365_8H-2	Acetate	21	Oxic	0.25371981	0.190657605
U1365_8H-2	Acetate	21	Oxic	0.032920776	0.018129748
U1365_8H-2	Acetate	21	Oxic	0.176282109	0.272661253
U1365_8H-2	Acetate	21	Oxic	0.032267974	0.023746863
U1365_8H-2	Acetate	21	Oxic	0.196182196	0.110202903
U1365_8H-2	Acetate	21	Oxic	0.17854762	0.107782483
U1365_8H-2	Acetate	21	Oxic	0.186314429	0.105401358
U1365_8H-2	Acetate	21	Oxic	0.108571947	0.080368906
U1365_8H-2	Acetate	21	Oxic	0.047529822	0.065460018
U1365_8H-2	Acetate	21	Oxic	0.069664711	0.061248289
U1365_8H-2	Acetate	21	Oxic	0.058862696	0.078122505
U1365_8H-2	Acetate	21	Oxic	0.042507506	0.039411165
U1365_8H-2	Acetate	21	Oxic	0.132061706	0.134806248
U1365_8H-2	Acetate	21	Oxic	0.062046345	0.035393154
U1365_8H-2	Acetate	21	Oxic	0.057131197	0.031118405
U1365_8H-2	Acetate	21	Oxic	0.084973921	0.104217753
U1365_8H-2	Acetate	21	Oxic	0.017108098	0.019785761
U1365_8H-2	Acetate	21	Oxic	0.036406175	0.048705191
U1365_8H-2	Acetate	21	Oxic	0.055122138	0.053345618
U1365_8H-2	Acetate	21	Oxic	0.008378804	0.012758258
U1365_8H-2	Acetate	21	Oxic	0.417054083	0.668723359
U1365_8H-2	Acetate	21	Oxic	0.52164125	0.74181141
U1365_8H-2	Acetate	21	Oxic	0.486892969	0.776823723
U1365_8H-2	Acetate	21	Oxic	0.51911559	0.697554938
U1365_8H-2	Acetate	21	Oxic	0.564366196	0.731096438
U1365_8H-2	Acetate	21	Oxic	0.569782984	0.753908002
U1365_8H-2	Acetate	21	Oxic	0.542951169	0.694920165
U1365_8H-2	Acetate	21	Oxic	0.588730141	0.719928172
U1365_8H-2	Acetate	21	Oxic	0.489520586	0.711145647
U1365_8H-2	Acetate	21	Oxic	0.539238595	0.758433582
U1365_8H-2	Acetate	21	Oxic	0.569871119	0.698507714
U1365_8H-2	Acetate	21	Oxic	0.534700315	0.691367723
U1365_8H-2	Acetate	21	Oxic	0.554215406	0.742565283
U1365_8H-2	Acetate	21	Oxic	0.502325222	0.697376587
U1365_8H-2	Acetate	21	Oxic	0.475022604	0.740983846
U1365_8H-2	Acetate	21	Oxic	0.545133099	0.761401377
U1365_8H-2	Acetate	21	Oxic	0.514884775	0.668148631
U1365_8H-2	Acetate	21	Oxic	0.603997235	0.73206941
U1365_8H-2	Acetate	21	Oxic	0.574615658	0.768260772
U1365_8H-2	Acetate	21	Oxic	0.516201563	0.69709687
U1365_8H-2	Acetate	21	Oxic	0.540468435	0.717147057
U1365_8H-2	Acetate	21	Oxic	0.571841556	0.752986162
U1365_8H-2	Acetate	21	Oxic	0.537222215	0.728923229
U1365_8H-2	Acetate	21	Oxic	0.563117498	0.756875707
U1365_8H-2	Acetate	21	Oxic	0.590858103	0.67647627
U1365_8H-2	Acetate	21	Oxic	0.519956258	0.621757897
U1365_8H-2	Acetate	21	Oxic	0.408848406	0.617268424
U1365_8H-2	Acetate	21	Oxic	0.633715845	0.68877383
U1365_8H-2	Acetate	21	Oxic	0.572935381	0.690207582
U1365_8H-2	Acetate	21	Oxic	0.525414337	0.761373317
U1365_8H-2	Acetate	21	Oxic	0.428085867	0.684236647
U1365_8H-2	Acetate	21	Oxic	0.450445987	0.750103474
U1365_8H-2	Acetate	21	Oxic	0.496348809	0.733414639
U1365_8H-2	Acetate	21	Oxic	0.597840859	0.704925606
U1365_8H-2	Acetate	21	Oxic	0.552117291	0.681506785
U1365_8H-2	Acetate	21	Oxic	0.592099471	0.666157441
U1365_8H-2	Acetate	21	Oxic	0.575061753	0.681076396
U1365_8H-2	Acetate	21	Oxic	0.494526876	0.636802892
U1365_8H-2	Acetate	21	Oxic	0.526670243	0.695557447
U1365_8H-2	Acetate	21	Oxic	0.584694098	0.660909148
U1365_8H-2	Acetate	21	Oxic	0.540568822	0.591236646
U1365_8H-2	Acetate	21	Oxic	0.56762504	0.666561928
U1365_8H-2	Acetate	21	Oxic	0.550940313	0.683866079
U1365_8H-2	Acetate	21	Oxic	0.499693877	0.680470982
U1365_8H-2	Acetate	21	Oxic	0.510237255	0.751060631
U1365_8H-2	Acetate	21	Oxic	0.586429492	0.727559171
U1365_8H-2	Acetate	21	Oxic	0.552733878	0.753075944
U1365_8H-2	Acetate	21	Oxic	0.538183302	0.770851094
U1365_8H-2	Acetate	21	Oxic	0.577055664	0.719170552
U1365_8H-2	Acetate	21	Oxic	0.520894321	0.71223826
U1365_8H-2	Acetate	21	Oxic	0.469078385	0.718735888
U1365_8H-2	Acetate	21	Oxic	0.5362959	0.712718975
U1365_8H-2	Acetate	21	Oxic	0.516132092	0.756647835
U1365_8H-2	Acetate	21	Oxic	0.514768107	0.718393767
U1365_8H-2	Acetate	21	Oxic	0.566067346	0.65826328
U1365_8H-2	Acetate	21	Oxic	0.489153837	0.601597241
U1365_8H-2	Acetate	21	Oxic	0.47887273	0.620275747
U1365_8H-2	Acetate	21	Oxic	0.524497938	0.755594099
U1365_8H-2	Acetate	21	Oxic	0.553265989	0.781249967
U1365_8H-2	Acetate	21	Oxic	0.590728115	0.746879589
U1365_8H-2	Acetate	21	Oxic	0.531371683	0.780552042
U1365_8H-2	Acetate	21	Oxic	0.542779637	0.733894038
U1365_8H-2	Acetate	21	Oxic	0.535621939	0.702530236
U1365_8H-2	Acetate	21	Oxic	0.606211704	0.701954841
U1365_8H-2	Acetate	21	Oxic	0.529190623	0.761245664
U1365_8H-2	Acetate	21	Oxic	0.528618144	0.688901104
U1365_8H-2	Acetate	21	Oxic	0.529019284	0.730965894
U1365_8H-2	Acetate	21	Oxic	0.50218041	0.775523505
U1365_8H-2	Acetate	21	Oxic	0.548219642	0.796941917
U1365_8H-2	Acetate	21	Oxic	0.497805625	0.76323606
U1365_8H-2	Acetate	21	Oxic	0.530823948	0.719536509
U1365_8H-2	Acetate	21	Oxic	0.529341439	0.671542447
U1365_8H-2	Acetate	21	Oxic	0.593008115	0.747205705
U1365_8H-2	Acetate	21	Oxic	0.543374682	0.732755817
U1365_8H-2	Acetate	21	Oxic	0.594849049	0.678717219
U1365_8H-2	Acetate	21	Oxic	0.56580595	0.712515672
U1365_8H-2	Acetate	21	Oxic	0.580683817	0.733108978
U1365_8H-2	Acetate	21	Oxic	0.613258803	0.711108468
U1365_8H-2	Acetate	21	Oxic	0.540497606	0.763534165
U1365_8H-2	Acetate	21	Oxic	0.514279031	0.761352068
U1365_8H-2	Acetate	21	Oxic	0.482319577	0.700792356
U1365_8H-2	Acetate	21	Oxic	0.482643081	0.733673552
U1365_8H-2	Acetate	21	Oxic	0.508118235	0.730104051
U1365_8H-2	Acetate	21	Oxic	0.55658159	0.710000439
U1365_8H-2	Acetate	21	Oxic	0.560558108	0.69779974
U1365_8H-2	Acetate	21	Oxic	0.559878572	0.728572086
U1365_8H-2	Acetate	21	Oxic	0.591029519	0.734261377
U1365_8H-2	Acetate	21	Oxic	0.555508121	0.663104888
U1365_8H-2	Acetate	21	Oxic	0.50730346	0.683289467
U1365_8H-2	Acetate	21	Oxic	0.540051759	0.75234925
U1365_8H-2	Acetate	21	Oxic	0.559235303	0.689499237
U1365_8H-2	Acetate	21	Oxic	0.545217784	0.641426005
U1365_8H-2	Acetate	21	Oxic	0.515018629	0.77940456
U1365_8H-2	Acetate	21	Oxic	0.604966787	0.689463131
U1365_8H-2	Acetate	21	Oxic	0.516326405	0.767512276
U1365_8H-2	Acetate	21	Oxic	0.575341856	0.745382329
U1365_8H-2	Acetate	21	Oxic	0.522246274	0.643817909
U1365_8H-2	Acetate	21	Oxic	0.525643078	0.785684557
U1365_8H-2	Acetate	21	Oxic	0.561310348	0.740685499
U1365_8H-2	Acetate	21	Oxic	0.559478274	0.755223182
U1365_8H-2	Acetate	21	Oxic	0.579692233	0.743331358
U1365_8H-2	Acetate	21	Oxic	0.427697318	0.756401142
U1365_8H-2	Acetate	21	Oxic	0.499801126	0.740039982
U1365_8H-2	Acetate	21	Oxic	0.614762239	0.738772418
U1365_8H-2	Acetate	21	Oxic	0.487940216	0.749351475
U1365_8H-2	Acetate	21	Oxic	0.408735855	0.734347168
U1365_8H-2	Acetate	21	Oxic	0.623513062	0.691082933
U1365_8H-2	Acetate	21	Oxic	0.557540103	0.624114302
U1365_8H-2	Acetate	21	Oxic	0.599661308	0.720503775
U1365_8H-2	Acetate	21	Oxic	0.612136669	0.662784109
U1365_8H-2	Acetate	21	Oxic	0.487424877	0.694025853
U1365_8H-2	Acetate	21	Oxic	0.511029507	0.743289693
U1365_8H-2	Acetate	21	Oxic	0.511029507	0.743289693
U1365_8H-2	AAmix	21	Oxic	0.00440037	0.0181226
U1365_8H-2	AAmix	21	Oxic	0.012464817	0.024610055
U1365_8H-2	AAmix	21	Oxic	0.047310286	0.086970738
U1365_8H-2	AAmix	21	Oxic	0.019669494	0.033100595
U1365_8H-2	AAmix	21	Oxic	0.032714226	0.044747822
U1365_8H-2	AAmix	21	Oxic	0.010055816	0.014986603
U1365_8H-2	AAmix	21	Oxic	0	0.009472089
U1365_8H-2	AAmix	21	Oxic	0.084811884	0.1020286
U1365_8H-2	AAmix	21	Oxic	0	0.002836522
U1365_8H-2	AAmix	21	Oxic	0.005365628	0.01147172
U1365_8H-2	AAmix	21	Oxic	0.014150757	0.013429912
U1365_8H-2	AAmix	21	Oxic	0.077536288	0.076614922
U1365_8H-2	AAmix	21	Oxic	0.075327613	0.076443705
U1365_8H-2	AAmix	21	Oxic	0.027882695	0.023389377
U1365_8H-2	AAmix	21	Oxic	0	0.001092021
U1365_8H-2	AAmix	21	Oxic	0.011901429	0.017045914
U1365_8H-2	AAmix	21	Oxic	0.136802348	0.108919194
U1365_8H-2	AAmix	21	Oxic	0.343676214	0.718841841
U1365_8H-2	AAmix	21	Oxic	0.322095307	0.608514891
U1365_8H-2	AAmix	21	Oxic	0.467925741	0.790190528
U1365_8H-2	AAmix	21	Oxic	0.485751129	0.825758034
U1365_8H-2	AAmix	21	Oxic	0.400328576	0.764699836
U1365_8H-2	AAmix	21	Oxic	0.439708284	0.81952197
U1365_8H-2	AAmix	21	Oxic	0.461153945	0.805991722
U1365_8H-2	AAmix	21	Oxic	0.430390525	0.814922421
U1365_8H-2	AAmix	21	Oxic	0.508230982	0.796501841
U1365_8H-2	AAmix	21	Oxic	0.522461541	0.786933813
U1365_8H-2	AAmix	21	Oxic	0.527332041	0.732180723
U1365_8H-2	AAmix	21	Oxic	0.382346092	0.603939552
U1365_8H-2	AAmix	21	Oxic	0.401256663	0.62813387
U1365_8H-2	AAmix	21	Oxic	0.407735892	0.751563273
U1365_8H-2	AAmix	21	Oxic	0.449563021	0.625127603
U1365_8H-2	AAmix	21	Oxic	0.448245723	0.700338447
U1365_8H-2	AAmix	21	Oxic	0.539505947	0.800381752
U1365_8H-2	AAmix	21	Oxic	0.544099132	0.798848275
U1365_8H-2	AAmix	21	Oxic	0.479898515	0.643573633
U1365_8H-2	AAmix	21	Oxic	0.548611002	0.836618426
U1365_8H-2	AAmix	21	Oxic	0.560158731	0.831857865
U1365_8H-2	AAmix	21	Oxic	0.550393249	0.84312121
U1365_8H-2	AAmix	21	Oxic	0.50067301	0.81967752
U1365_8H-2	AAmix	21	Oxic	0.501686384	0.808629796
U1365_8H-2	AAmix	21	Oxic	0.502359166	0.800161747
U1365_8H-2	AAmix	21	Oxic	0.478410893	0.774292573
U1365_8H-2	AAmix	21	Oxic	0.488241173	0.774537763
U1365_8H-2	AAmix	21	Oxic	0.486218681	0.819348404
U1365_8H-2	AAmix	21	Oxic	0.541623475	0.833456646
U1365_8H-2	AAmix	21	Oxic	0.496196508	0.82261514
U1365_8H-2	AAmix	21	Oxic	0.45616339	0.77946013
U1365_8H-2	AAmix	21	Oxic	0.514428738	0.818654731
U1365_8H-2	AAmix	21	Oxic	0.473198317	0.820980781
U1365_8H-2	AAmix	21	Oxic	0.472171108	0.808309408
U1365_8H-2	AAmix	21	Oxic	0.511761643	0.788096008
U1365_8H-2	AAmix	21	Oxic	0.476896623	0.76610266
U1365_8H-2	AAmix	21	Oxic	0.473454232	0.774237645
U1365_8H-2	AAmix	21	Oxic	0.462464783	0.818860628
U1365_8H-2	AAmix	21	Oxic	0.557079299	0.773742576
U1365_8H-2	AAmix	21	Oxic	0.360015331	0.680772859
U1365_8H-2	AAmix	21	Oxic	0.455355787	0.715322655
U1365_8H-2	AAmix	21	Oxic	0.437264936	0.699127762
U1365_8H-2	AAmix	21	Oxic	0.544569526	0.76466157
U1365_8H-2	AAmix	21	Oxic	0.525091787	0.775304658
U1365_8H-2	AAmix	21	Oxic	0.348201911	0.434479125
U1365_8H-2	AAmix	21	Oxic	0.392724239	0.695029467
U1365_8H-2	AAmix	21	Oxic	0.465362522	0.780150372
U1365_8H-2	AAmix	21	Oxic	0.493959412	0.796635766
U1365_8H-2	AAmix	21	Oxic	0.379901227	0.701685945
U1365_8H-2	AAmix	21	Oxic	0.494291878	0.820948809
U1365_8H-2	AAmix	21	Oxic	0.461410079	0.772849772
U1365_8H-2	AAmix	21	Oxic	0.519892717	0.744645472
U1365_8H-2	AAmix	21	Oxic	0.471587886	0.750464681
U1365_8H-2	AAmix	21	Oxic	0.471618899	0.771555311
U1365_8H-2	AAmix	21	Oxic	0.550452409	0.785953633
U1365_8H-2	AAmix	21	Oxic	0.507284753	0.778562441
U1365_8H-2	AAmix	21	Oxic	0.540781209	0.738424859
U1365_8H-2	AAmix	21	Oxic	0.403128049	0.617093987
U1365_8H-2	AAmix	21	Oxic	0.462168985	0.737094632
U1365_8H-2	AAmix	21	Oxic	0.498801673	0.733234159
U1365_8H-2	AAmix	21	Oxic	0.359714908	0.79317619
U1365_8H-2	AAmix	21	Oxic	0.548046882	0.799870798
U1365_8H-2	AAmix	21	Oxic	0.531555317	0.743061723
U1365_8H-2	AAmix	21	Oxic	0.492429373	0.82963004
U1365_8H-2	AAmix	21	Oxic	0.425998495	0.784232321
U1365_8H-2	AAmix	21	Oxic	0.318924652	0.645686842
U1365_8H-2	AAmix	21	Oxic	0.442216526	0.82881732
U1365_8H-2	AAmix	21	Oxic	0.397806447	0.742022293
U1365_8H-2	AAmix	21	Oxic	0.344997109	0.62629237
U1365_8H-2	AAmix	21	Oxic	0.426936513	0.7609808
U1365_8H-2	AAmix	21	Oxic	0.48566107	0.764523144
U1365_8H-2	AAmix	21	Oxic	0.45821272	0.754534229
U1365_8H-2	AAmix	21	Oxic	0.541068512	0.832810171
U1365_8H-2	AAmix	21	Oxic	0.488154379	0.811546021
U1365_8H-2	AAmix	21	Oxic	0.004583536	0.018497566
U1365_8H-2	AAmix	21	Oxic	0	0.011618719
U1365_8H-2	AAmix	21	Oxic	0.004702882	0.008642291
U1365_8H-2	AAmix	21	Oxic	0.006855303	0.020289038
U1365_8H-2	AAmix	21	Oxic	0.012836008	0.036711134
U1365_8H-2	AAmix	21	Oxic	0	0.001149701
U1365_8H-2	AAmix	21	Oxic	0.003774659	0.008044392
U1365_8H-2	AAmix	21	Oxic	0.002920028	0.010460971
U1365_8H-2	AAmix	21	Oxic	0.01239785	0.028262823
U1365_8H-2	AAmix	21	Oxic	0.031543238	0.064051532
U1365_8H-2	AAmix	21	Oxic	0.278186455	0.705360336
U1365_8H-2	AAmix	21	Oxic	0.008427773	0.062593446
U1365_8H-2	AAmix	21	Oxic	0.005715181	0.017629153
U1365_8H-2	AAmix	21	Oxic	0	0.005602468
U1365_8H-2	AAmix	21	Oxic	0.043601665	0.089909213
U1365_8H-2	AAmix	21	Oxic	0.313591836	0.760124584
U1365_8H-2	AAmix	21	Oxic	0.191663029	0.504877845
U1365_8H-2	AAmix	21	Oxic	0.061236834	0.110000348
U1365_8H-2	AAmix	21	Oxic	0.008571559	0.004152008
U1365_8H-2	AAmix	21	Oxic	0	0.01236007
U1365_8H-2	AAmix	21	Oxic	0.011290232	0.004219468
U1365_8H-2	AAmix	21	Oxic	0	0.002257115
U1365_8H-2	AAmix	21	Oxic	0.005090939	0.008825322
U1365_8H-2	AAmix	21	Oxic	0.007837703	0.005676097
U1365_8H-2	Glucose	21	Oxic	0.047170218	0.216081567
U1365_8H-2	Glucose	21	Oxic	0.047485096	0.023046522
U1365_8H-2	Glucose	21	Oxic	0.043916301	0.260705449
U1365_8H-2	Glucose	21	Oxic	0.003770989	0.04304532
U1365_8H-2	Glucose	21	Oxic	0	0.009916609
U1365_8H-2	Glucose	21	Oxic	0.055675769	0.191389708
U1365_8H-2	Glucose	21	Oxic	0.009300857	0.040569026
U1365_8H-2	Glucose	21	Oxic	0.002810122	0.006340873
U1365_8H-2	Glucose	21	Oxic	0	0.006168396
U1365_8H-2	Glucose	21	Oxic	0.003875627	0.002072198
U1365_8H-2	Glucose	21	Oxic	0.006898817	0.028041498
U1365_8H-2	Glucose	21	Oxic	0.018711333	0.006120851
U1365_8H-2	Glucose	21	Oxic	0	0.044591796
U1365_8H-2	Glucose	21	Oxic	0.019395884	0.614716692
U1365_8H-2	Glucose	21	Oxic	0	0.007365911
U1365_8H-2	Glucose	21	Oxic	0.005151011	0.017811364
U1365_8H-2	Glucose	21	Oxic	0.04788284	0.222150265
U1365_8H-2	Glucose	21	Oxic	0	0.021402435
U1365_8H-2	Glucose	21	Oxic	0	0.024978529
U1365_8H-2	Glucose	21	Oxic	0.024261778	0.325468234
U1365_8H-2	Glucose	21	Oxic	0.005857804	0.42549933
U1365_8H-2	Glucose	21	Oxic	0.008434323	0.031771557
U1365_8H-2	Glucose	21	Oxic	0.003964221	0.055718543
U1365_8H-2	Glucose	21	Oxic	0	0.012880382
U1365_8H-2	Glucose	21	Oxic	0.032832611	0.003296349
U1365_8H-2	Glucose	21	Oxic	0.008295691	0.005170313
U1365_8H-2	Glucose	21	Oxic	0.002906589	0.01268545
U1365_8H-2	Glucose	21	Oxic	0.003288303	0.012197217
U1365_8H-2	Glucose	21	Oxic	0	0.01763858
U1365_8H-2	Glucose	21	Oxic	0.007854739	0.01676741
U1365_8H-2	Glucose	21	Oxic	0	0.01243495
U1365_8H-2	Glucose	21	Oxic	0.054482311	0.215620805
U1365_8H-2	Glucose	21	Oxic	0.006384548	0.022839318
U1365_8H-2	Glucose	21	Oxic	0.003587527	0.025258089
U1365_8H-2	Glucose	21	Oxic	0.045526389	0.114431528
U1365_8H-2	Glucose	21	Oxic	0.203167124	0.697273268
U1365_8H-2	Glucose	21	Oxic	0.004300605	0.023753858
U1365_8H-2	Glucose	21	Oxic	0.077505128	0.565679041
U1365_8H-2	Glucose	21	Oxic	0.266097214	0.82117875
U1365_8H-2	Glucose	21	Oxic	0.279894984	0.841009236
U1365_8H-2	Glucose	21	Oxic	0.207618378	0.705662696
U1365_8H-2	Glucose	21	Oxic	0.013882779	0.815904795
U1365_8H-2	Glucose	21	Oxic	0.026870905	0.849640734
U1365_8H-2	Glucose	21	Oxic	0.157443192	0.872701916
U1365_8H-2	Glucose	21	Oxic	0.153727682	0.871656143
U1365_8H-2	Glucose	21	Oxic	0.066866397	0.841643096
U1365_8H-2	Glucose	21	Oxic	0.107264558	0.887184032
U1365_8H-2	Glucose	21	Oxic	0.069016522	0.251965583
U1365_8H-2	Glucose	21	Oxic	0	0.034839394
U1365_8H-2	Glucose	21	Oxic	0.129857691	0.810666707
U1365_8H-2	Glucose	21	Oxic	0.164942981	0.865296163
U1365_8H-2	Glucose	21	Oxic	0.253994832	0.809566427
U1365_8H-2	Glucose	21	Oxic	0.118080277	0.867642701
U1365_8H-2	Glucose	21	Oxic	0.21013465	0.766118117
U1365_8H-2	Glucose	21	Oxic	0	0.016259131
U1365_8H-2	Glucose	21	Oxic	0.250793395	0.785730505
U1365_8H-2	Glucose	21	Oxic	0.160103933	0.891377893
U1365_8H-2	Glucose	21	Oxic	0.161720536	0.753001045
U1365_8H-2	Glucose	21	Oxic	0.215159996	0.716371968
U1365_8H-2	Glucose	21	Oxic	0	0.019530823
U1365_8H-2	Glucose	21	Oxic	0.348669754	0.670943073
U1365_8H-2	Glucose	21	Oxic	0.365582529	0.77936329
U1365_8H-2	Glucose	21	Oxic	0.339636905	0.735931256
U1365_8H-2	Glucose	21	Oxic	0.253721044	0.882652806
U1365_8H-2	Glucose	21	Oxic	0.252598162	0.716512999
U1365_8H-2	Glucose	21	Oxic	0.2449274	0.657662562
U1365_8H-2	Glucose	21	Oxic	0.269356459	0.829035516
U1365_8H-2	Glucose	21	Oxic	0.228243962	0.70708943
U1365_8H-2	Glucose	21	Oxic	0.269789514	0.795401589
U1365_8H-2	Glucose	21	Oxic	0.31595138	0.797423843
U1365_8H-2	Glucose	21	Oxic	0.262519451	0.879874164
U1365_8H-2	Glucose	21	Oxic	0.238768388	0.841824392
U1365_8H-2	Glucose	21	Oxic	0.321152135	0.754855762
U1365_8H-2	Glucose	21	Oxic	0.351058668	0.824744716
U1365_8H-2	Glucose	21	Oxic	0.362277993	0.818317909
U1365_8H-2	Glucose	21	Oxic	0.279241261	0.794615941
U1365_8H-2	Glucose	21	Oxic	0.330447352	0.814535797
U1365_8H-2	Glucose	21	Oxic	0.394628931	0.737873716
U1365_8H-2	Glucose	21	Oxic	0.30782249	0.639441888
U1365_8H-2	Glucose	21	Oxic	0.233536335	0.863585813
U1365_8H-2	Glucose	21	Oxic	0.010342889	0.022247434
U1365_8H-2	Glucose	21	Oxic	0.272236277	0.713915425
U1365_8H-2	Glucose	21	Oxic	0.017390857	0.05691332
U1365_8H-2	Glucose	21	Oxic	0.296674476	0.797007604
U1365_8H-2	Glucose	21	Oxic	0.320154731	0.811816607
U1365_8H-2	Glucose	21	Oxic	0.294596062	0.771121899
U1365_8H-2	Glucose	21	Oxic	0.321657688	0.690077403
U1365_8H-2	Glucose	21	Oxic	0.285496308	0.774544081
U1365_8H-2	Glucose	21	Oxic	0.424147276	0.72500452
U1365_8H-2	Glucose	21	Oxic	0.338960448	0.829831652
U1365_8H-2	Glucose	21	Oxic	0.38035676	0.743307468
U1365_8H-2	Glucose	21	Oxic	0.296192611	0.788697587
U1365_8H-2	Glucose	21	Oxic	0.224000662	0.781196375
U1365_8H-2	Glucose	21	Oxic	0.101439499	0.792874609
U1365_8H-2	Glucose	21	Oxic	0.288460825	0.791365101
U1365_8H-2	Glucose	21	Oxic	0.116114184	0.843927629
U1365_8H-2	Glucose	21	Oxic	0.324551802	0.730129859
U1365_8H-2	Glucose	21	Oxic	0.286870822	0.825124409
U1365_8H-2	Glucose	21	Oxic	0.3974006	0.794585781
U1365_8H-2	Glucose	21	Oxic	0.419927297	0.806712242
U1365_8H-2	Glucose	21	Oxic	0.306357962	0.874359776
U1365_8H-2	Glucose	21	Oxic	0.307365557	0.760284009
U1365_8H-2	Glucose	21	Oxic	0.003012472	0.017045565
U1365_8H-2	Glucose	21	Oxic	0.388494168	0.697139116
U1365_8H-2	Glucose	21	Oxic	0.243508604	0.800661236
U1365_8H-2	Pyruvate	21	Oxic	0.005800781	0.007018563
U1365_8H-2	Pyruvate	21	Oxic	0.006524737	0.00867852
U1365_8H-2	Pyruvate	21	Oxic	0.173635611	0.061318639
U1365_8H-2	Pyruvate	21	Oxic	0.469088491	0.882744756
U1365_8H-2	Pyruvate	21	Oxic	0.373995708	0.815403028
U1365_8H-2	Pyruvate	21	Oxic	0.003559312	0.016334005
U1365_8H-2	Pyruvate	21	Oxic	0.127044017	0.290007857
U1365_8H-2	Pyruvate	21	Oxic	0	0.00529153
U1365_8H-2	Pyruvate	21	Oxic	0	0.011138114
U1365_8H-2	Pyruvate	21	Oxic	0.004801183	0.022516855
U1365_8H-2	Pyruvate	21	Oxic	0.275590176	0.43553738
U1365_8H-2	Pyruvate	21	Oxic	0.526160121	0.651837468
U1365_8H-2	Pyruvate	21	Oxic	0.499655287	0.822060337
U1365_8H-2	Pyruvate	21	Oxic	0.213110295	0.421052893
U1365_8H-2	Pyruvate	21	Oxic	0.459750858	0.858590834
U1365_8H-2	Pyruvate	21	Oxic	0.015491926	0.048362451
U1365_8H-2	Pyruvate	21	Oxic	0.014653029	0.017789671
U1365_8H-2	Pyruvate	21	Oxic	0.511844621	0.743884182
U1365_8H-2	Pyruvate	21	Oxic	0.417097952	0.713802145
U1365_8H-2	Pyruvate	21	Oxic	0.412132694	0.799411125
U1365_8H-2	Pyruvate	21	Oxic	0.015112278	0.027782539
U1365_8H-2	Pyruvate	21	Oxic	0.035181446	0.056384734
U1365_8H-2	Pyruvate	21	Oxic	0.313664553	0.591653507
U1365_8H-2	Pyruvate	21	Oxic	0.121937801	0.652617709
U1365_8H-2	Pyruvate	21	Oxic	0.16252411	0.70329745
U1365_8H-2	Pyruvate	21	Oxic	0.476265489	0.767449462
U1365_8H-2	Pyruvate	21	Oxic	0.258145785	0.754849656
U1365_8H-2	Pyruvate	21	Oxic	0.297734527	0.720596377
U1365_8H-2	Pyruvate	21	Oxic	0.571442098	0.728091022
U1365_8H-2	Pyruvate	21	Oxic	0.486176697	0.783058609
U1365_8H-2	Pyruvate	21	Oxic	0.515344644	0.701419036
U1365_8H-2	Pyruvate	21	Oxic	0.499018954	0.725398645
U1365_8H-2	Pyruvate	21	Oxic	0.336601809	0.793321059
U1365_8H-2	Pyruvate	21	Oxic	0.425181949	0.841687906
U1365_8H-2	Pyruvate	21	Oxic	0.523676914	0.777134069
U1365_8H-2	Pyruvate	21	Oxic	0.457001793	0.744699713
U1365_8H-2	Pyruvate	21	Oxic	0.466027452	0.828083885
U1365_8H-2	Pyruvate	21	Oxic	0.466454522	0.835002576
U1365_8H-2	Pyruvate	21	Oxic	0.392377814	0.804803937
U1365_8H-2	Pyruvate	21	Oxic	0.35729417	0.814479475
U1365_8H-2	Pyruvate	21	Oxic	0.363739027	0.8135518
U1365_8H-2	Pyruvate	21	Oxic	0.139726819	0.801967407
U1365_8H-2	Pyruvate	21	Oxic	0.470902624	0.792365567
U1365_8H-2	Pyruvate	21	Oxic	0.467951093	0.797949515
U1365_8H-2	Pyruvate	21	Oxic	0.468021704	0.790902044
U1365_8H-2	Pyruvate	21	Oxic	0.425594516	0.770883258
U1365_8H-2	Pyruvate	21	Oxic	0.450265732	0.795224689
U1365_8H-2	Pyruvate	21	Oxic	0.551899614	0.807246283
U1365_8H-2	Pyruvate	21	Oxic	0.536787885	0.803999295
U1365_8H-2	Pyruvate	21	Oxic	0.502820378	0.771771109
U1365_8H-2	Pyruvate	21	Oxic	0.497664398	0.753923563
U1365_8H-2	Pyruvate	21	Oxic	0.463421732	0.708043967
U1365_8H-2	Pyruvate	21	Oxic	0.426061983	0.768916927
U1365_8H-2	Pyruvate	21	Oxic	0.478551861	0.827799195
U1365_8H-2	Pyruvate	21	Oxic	0.530884686	0.825611555
U1365_8H-2	Pyruvate	21	Oxic	0.541888337	0.808187084
U1365_8H-2	Pyruvate	21	Oxic	0.479959926	0.77757415
U1365_8H-2	Pyruvate	21	Oxic	0.481531452	0.836623525
U1365_8H-2	Pyruvate	21	Oxic	0.545239286	0.795891042
U1365_8H-2	Pyruvate	21	Oxic	0.568559817	0.756767025
U1365_8H-2	Pyruvate	21	Oxic	0.505495019	0.74176057
U1365_8H-2	Pyruvate	21	Oxic	0.454738515	0.775409024
U1365_8H-2	Pyruvate	21	Oxic	0.460747866	0.831469868
U1365_8H-2	Pyruvate	21	Oxic	0.499818062	0.814938326
U1365_8H-2	Pyruvate	21	Oxic	0.432257692	0.803503111
U1365_8H-2	Pyruvate	21	Oxic	0.43122208	0.80292647
U1365_8H-2	Pyruvate	21	Oxic	0.375122618	0.696956472
U1365_8H-2	Pyruvate	21	Oxic	0.439421559	0.776634103
U1365_8H-2	Pyruvate	21	Oxic	0.492226507	0.824545232
U1365_8H-2	Pyruvate	21	Oxic	0.439961333	0.747970487
U1365_8H-2	Pyruvate	21	Oxic	0.47772797	0.825636887
U1365_8H-2	Pyruvate	21	Oxic	0.31911862	0.740329136
U1365_8H-2	Pyruvate	21	Oxic	0.476279428	0.768496131
U1365_8H-2	Pyruvate	21	Oxic	0.415409572	0.778849212
U1365_8H-2	Pyruvate	21	Oxic	0.456923391	0.774863189
U1365_8H-2	Pyruvate	21	Oxic	0.466381427	0.82273679
U1365_8H-2	Pyruvate	21	Oxic	0.271577733	0.764282568
U1365_8H-2	Pyruvate	21	Oxic	0.425484121	0.798851659
U1365_8H-2	Pyruvate	21	Oxic	0.545550157	0.748700919
U1365_8H-2	Pyruvate	21	Oxic	0.473836457	0.782535579
U1365_8H-2	Pyruvate	21	Oxic	0.30191593	0.840137006
U1365_8H-2	Pyruvate	21	Oxic	0.354074813	0.83291407
U1365_8H-2	Pyruvate	21	Oxic	0.385326117	0.765064863
U1365_8H-2	Pyruvate	21	Oxic	0.317941182	0.821444259
U1365_8H-2	Pyruvate	21	Oxic	0.340797932	0.84078108
U1365_8H-2	Pyruvate	21	Oxic	0.541499698	0.814379444
U1365_8H-2	Ammonia	21	Oxic	0	0.002080091
U1365_8H-2	Ammonia	21	Oxic	0	0.833880887
U1365_8H-2	Ammonia	21	Oxic	0	0.827629718
U1365_8H-2	Ammonia	21	Oxic	0	0.818502907
U1365_8H-2	Ammonia	21	Oxic	0	0.839501021
U1365_8H-2	Ammonia	21	Oxic	0	0.812124879
U1365_8H-2	Ammonia	21	Oxic	0	0.843955323
U1365_8H-2	Ammonia	21	Oxic	0	0.845492173
U1365_8H-2	Ammonia	21	Oxic	0	0.826078808
U1365_8H-2	Ammonia	21	Oxic	0	0.863559189
U1365_8H-2	Ammonia	21	Oxic	0	0.841779539
U1365_8H-2	Ammonia	21	Oxic	0	0.786313637
U1365_8H-2	Ammonia	21	Oxic	0	0.868570161
U1365_8H-2	Ammonia	21	Oxic	0	0.833911022
U1365_8H-2	Ammonia	21	Oxic	0	0.842887008
U1365_8H-2	Ammonia	21	Oxic	0	0.79535832
U1365_8H-2	Ammonia	21	Oxic	0	0.756997035
U1365_8H-2	Ammonia	21	Oxic	0	0.862204687
U1365_8H-2	Ammonia	21	Oxic	0	0.867658804
U1365_8H-2	Ammonia	21	Oxic	0	0.002194201
U1365_8H-2	Ammonia	21	Oxic	0	0.002984379
U1365_8H-2	Ammonia	21	Oxic	0	0.002290513
U1365_8H-2	Ammonia	21	Oxic	0	0.003526778
U1365_8H-2	Ammonia	21	Oxic	0	0.60618608
U1365_8H-2	Ammonia	21	Oxic	0	0.009022581
U1365_8H-2	Ammonia	21	Oxic	0	0.011234348
U1365_8H-2	Ammonia	21	Oxic	0	0.013932285
U1365_8H-2	Ammonia	21	Oxic	0	0.78072477
U1365_8H-2	Ammonia	21	Oxic	0	0.001208012
U1365_8H-2	Ammonia	21	Oxic	0	0.002285501
U1365_8H-2	Ammonia	21	Oxic	0	0.005293726
U1365_8H-2	Ammonia	21	Oxic	0	0
U1365_8H-2	Ammonia	21	Oxic	0	0.680934891
U1365_8H-2	Ammonia	21	Oxic	0	0.001135688
U1365_8H-2	Ammonia	21	Oxic	0	0.001389689
U1365_8H-2	Ammonia	21	Oxic	0	0
U1365_8H-2	Ammonia	21	Oxic	0	0
U1365_8H-2	Ammonia	21	Oxic	0	0.00377859
U1365_8H-2	Ammonia	21	Oxic	0	0.008042261
U1365_8H-2	Ammonia	21	Oxic	0	0.685909696
U1365_8H-2	Ammonia	21	Oxic	0	0.238139173
U1365_8H-2	Ammonia	21	Oxic	0	0.499065615
U1365_8H-2	Ammonia	21	Oxic	0	0.007309113
U1365_8H-2	Ammonia	21	Oxic	0	0.001367872
U1365_8H-2	Ammonia	21	Oxic	0	0.001028496
U1365_8H-2	Ammonia	21	Oxic	0	0.001270953
U1365_8H-2	Ammonia	21	Oxic	0	0.835553333
U1365_8H-2	Ammonia	21	Oxic	0	0.001505728
U1365_8H-2	Ammonia	21	Oxic	0	0.229981722
U1365_8H-2	Ammonia	21	Oxic	0	0
U1365_8H-2	Bicarbonate	68	Oxic	0	0.878673779
U1365_8H-2	Bicarbonate	68	Oxic	0.012373815	8.09E-01
U1365_8H-2	Bicarbonate	68	Oxic	0	0.885780585
U1365_8H-2	Bicarbonate	68	Oxic	0.102727539	0.873351624
U1365_8H-2	Bicarbonate	68	Oxic	0.020890374	0.873316922
U1365_8H-2	Bicarbonate	68	Oxic	0	0.853435314
U1365_8H-2	Bicarbonate	68	Oxic	0	0.859493374
U1365_8H-2	Bicarbonate	68	Oxic	0.009653452	8.74E-01
U1365_8H-2	Bicarbonate	68	Oxic	0.030340516	0.857188866
U1365_8H-2	Bicarbonate	68	Oxic	0.012868728	8.77E-01
U1365_8H-2	Bicarbonate	68	Oxic	0.036210236	0.850101037
U1365_8H-2	Bicarbonate	68	Oxic	0.013062548	8.48E-01
U1365_8H-2	Bicarbonate	68	Oxic	0.017132784	8.22E-01
U1365_8H-2	Bicarbonate	68	Oxic	0.016873531	8.57E-01
U1365_8H-2	Bicarbonate	68	Oxic	0	0.914491062
U1365_8H-2	Bicarbonate	68	Oxic	0	0.848151836
U1365_8H-2	Bicarbonate	68	Oxic	0.014904858	8.85E-01
U1365_8H-2	Bicarbonate	68	Oxic	0.012764298	8.32E-01
U1365_8H-2	Bicarbonate	68	Oxic	0.020970819	0.873788296
U1365_8H-2	Bicarbonate	68	Oxic	0.008056858	8.63E-01
U1365_8H-2	Bicarbonate	68	Oxic	0.047229133	0.876413447
U1365_8H-2	Bicarbonate	68	Oxic	0	0.859863781
U1365_8H-2	Bicarbonate	68	Oxic	0.028998181	0.875486525
U1365_8H-2	Bicarbonate	68	Oxic	0.014937908	8.59E-01
U1365_8H-2	Bicarbonate	68	Oxic	0.020294984	0.891440705
U1365_8H-2	Bicarbonate	68	Oxic	0.020182763	0.887861147
U1365_8H-2	Bicarbonate	68	Oxic	0.025448342	0.827402188
U1365_8H-2	Bicarbonate	68	Oxic	0.018765136	0.883119299
U1365_8H-2	Bicarbonate	68	Oxic	0.01167834	9.06E-01
U1365_8H-2	Bicarbonate	68	Oxic	0.030062627	0.891003376
U1365_8H-2	Bicarbonate	68	Oxic	0.028362068	0.899689769
U1365_8H-2	Bicarbonate	68	Oxic	0.023347615	0.849372865
U1365_8H-2	Bicarbonate	68	Oxic	0.009755022	8.69E-01
U1365_8H-2	Bicarbonate	68	Oxic	0.013837434	8.78E-01
U1365_8H-2	Bicarbonate	68	Oxic	0.033576296	0.825974313
U1365_8H-2	Bicarbonate	68	Oxic	0.01181755	8.67E-01
U1365_8H-2	Bicarbonate	68	Oxic	0	0.900612232
U1365_8H-2	Bicarbonate	68	Oxic	0.012865826	8.03E-01
U1365_8H-2	Bicarbonate	68	Oxic	0	0.87715525
U1365_8H-2	Bicarbonate	68	Oxic	0.029384728	0.873038716
U1365_8H-2	Bicarbonate	68	Oxic	0.010060041	8.88E-01
U1365_8H-2	Bicarbonate	68	Oxic	0	0.892655511
U1365_8H-2	Bicarbonate	68	Oxic	0.007962641	8.67E-01
U1365_8H-2	Bicarbonate	68	Oxic	0.018909531	0.851949057
U1365_8H-2	Bicarbonate	68	Oxic	0.011430068	8.94E-01
U1365_8H-2	Bicarbonate	68	Oxic	0	0.80665569
U1365_8H-2	Bicarbonate	68	Oxic	0.036527221	0.842404073
U1365_8H-2	Bicarbonate	68	Oxic	0.010043657	8.85E-01
U1365_8H-2	Bicarbonate	68	Oxic	0.019751224	0.891579555
U1365_8H-2	Bicarbonate	68	Oxic	0.023485379	0.868340897
U1365_8H-2	Bicarbonate	68	Oxic	0.013774253	8.72E-01
U1365_8H-2	Bicarbonate	68	Oxic	0.017040983	8.77E-01
U1365_8H-2	Bicarbonate	68	Oxic	0	0.869980797
U1365_8H-2	Bicarbonate	68	Oxic	0.022845908	0.835321614
U1365_8H-2	Bicarbonate	68	Oxic	0	0.860544861
U1365_8H-2	Bicarbonate	68	Oxic	0.017981768	0.85110333
U1365_8H-2	Bicarbonate	68	Oxic	0.016852515	7.79E-01
U1365_8H-2	Bicarbonate	68	Oxic	0.009600934	8.38E-01
U1365_8H-2	Bicarbonate	68	Oxic	0	0.023642096
U1365_8H-2	Bicarbonate	68	Oxic	0	0.48169657
U1365_8H-2	Bicarbonate	68	Oxic	0	0.01021866
U1365_8H-2	Bicarbonate	68	Oxic	0	0.059657561
U1365_8H-2	Bicarbonate	68	Oxic	0	0.076597374
U1365_8H-2	Bicarbonate	68	Oxic	0	0.672347876
U1365_8H-2	Bicarbonate	68	Oxic	0	0.663414488
U1365_8H-2	Bicarbonate	68	Oxic	0	0.052819743
U1365_8H-2	Bicarbonate	68	Oxic	0	0.178104416
U1365_8H-2	Bicarbonate	68	Oxic	0.013707439	7.72E-01
U1365_8H-2	Bicarbonate	68	Oxic	0	0.77459038
U1365_8H-2	Bicarbonate	68	Oxic	0.008516973	1.33E-01
U1365_8H-2	Bicarbonate	68	Oxic	0.011683725	5.04E-02
U1365_8H-2	Bicarbonate	68	Oxic	0.015083391	6.44E-01
U1365_8H-2	Bicarbonate	68	Oxic	0	0.852656238
U1365_8H-2	Bicarbonate	68	Oxic	0.014657259	8.82E-01
U1365_8H-2	Bicarbonate	68	Oxic	0.014806458	9.03E-01
U1365_8H-2	Bicarbonate	68	Oxic	0.015731036	9.12E-01
U1365_8H-2	Acetate	68	Oxic	0.354201567	0.697985766
U1365_8H-2	Acetate	68	Oxic	0.333861215	0.714563326
U1365_8H-2	Acetate	68	Oxic	0.34032151	0.664224402
U1365_8H-2	Acetate	68	Oxic	0.40875978	0.74418533
U1365_8H-2	Acetate	68	Oxic	0.339280962	0.575317652
U1365_8H-2	Acetate	68	Oxic	0.421892712	0.70043811
U1365_8H-2	Acetate	68	Oxic	0.352683041	0.672931172
U1365_8H-2	Acetate	68	Oxic	0.455923917	0.774159336
U1365_8H-2	Acetate	68	Oxic	0.317179691	0.716636003
U1365_8H-2	Acetate	68	Oxic	0.326508536	0.635639809
U1365_8H-2	Acetate	68	Oxic	0.504333727	0.720619729
U1365_8H-2	Acetate	68	Oxic	0.331484021	0.688750386
U1365_8H-2	Acetate	68	Oxic	0.393766579	0.625374496
U1365_8H-2	Acetate	68	Oxic	0.28165698	0.721076227
U1365_8H-2	Acetate	68	Oxic	0.358692746	0.730079089
U1365_8H-2	Acetate	68	Oxic	0.35079317	0.592380105
U1365_8H-2	Acetate	68	Oxic	0.367766442	0.714181959
U1365_8H-2	Acetate	68	Oxic	0.572283019	0.712762101
U1365_8H-2	Acetate	68	Oxic	0.446267082	0.732451383
U1365_8H-2	Acetate	68	Oxic	0.370440617	0.647228214
U1365_8H-2	Acetate	68	Oxic	0.492131635	0.599528394
U1365_8H-2	Acetate	68	Oxic	0.573063034	0.750232404
U1365_8H-2	Acetate	68	Oxic	0.540950827	0.709158607
U1365_8H-2	Acetate	68	Oxic	0.401584016	0.724235848
U1365_8H-2	Acetate	68	Oxic	0.310157187	0.676847971
U1365_8H-2	Acetate	68	Oxic	0.323832857	0.630084408
U1365_8H-2	Acetate	68	Oxic	0.416465985	0.705025109
U1365_8H-2	Acetate	68	Oxic	0.297145733	0.646211482
U1365_8H-2	Acetate	68	Oxic	0.304427417	0.702562714
U1365_8H-2	Acetate	68	Oxic	0.373791816	0.67709103
U1365_8H-2	Acetate	68	Oxic	0.362347839	0.763146065
U1365_8H-2	Acetate	68	Oxic	0.49955994	0.672408872
U1365_8H-2	Acetate	68	Oxic	0.378644034	0.719827149
U1365_8H-2	Acetate	68	Oxic	0.443133319	0.765869272
U1365_8H-2	Acetate	68	Oxic	0.339841278	0.644654611
U1365_8H-2	Acetate	68	Oxic	0.425621351	0.668223545
U1365_8H-2	Acetate	68	Oxic	0.516182323	0.705171843
U1365_8H-2	Acetate	68	Oxic	0.278328155	0.660586307
U1365_8H-2	Acetate	68	Oxic	0.417349328	0.745084205
U1365_8H-2	Acetate	68	Oxic	0.531621283	0.700222976
U1365_8H-2	Acetate	68	Oxic	0.513992718	0.701332664
U1365_8H-2	Acetate	68	Oxic	0.383070967	0.662637198
U1365_8H-2	Acetate	68	Oxic	0.535167429	0.745703818
U1365_8H-2	Acetate	68	Oxic	0.488600673	0.726401582
U1365_8H-2	Acetate	68	Oxic	0.343874451	0.611153672
U1365_8H-2	Acetate	68	Oxic	0.40175958	0.652058732
U1365_8H-2	Acetate	68	Oxic	0.420503428	0.774792517
U1365_8H-2	Acetate	68	Oxic	0.454647906	0.740342608
U1365_8H-2	Acetate	68	Oxic	0.335283432	0.74007267
U1365_8H-2	Acetate	68	Oxic	0.5687128	0.690909679
U1365_8H-2	Acetate	68	Oxic	0.366588287	0.716899219
U1365_8H-2	Acetate	68	Oxic	0.401209996	0.698540588
U1365_8H-2	Acetate	68	Oxic	0.320785834	0.74817503
U1365_8H-2	Acetate	68	Oxic	0.347507378	0.670205816
U1365_8H-2	Acetate	68	Oxic	0.284512137	0.62827294
U1365_8H-2	Acetate	68	Oxic	0.360219444	0.642937703
U1365_8H-2	Acetate	68	Oxic	0.267985284	0.66129
U1365_8H-2	Acetate	68	Oxic	0.346447649	0.707754777
U1365_8H-2	Acetate	68	Oxic	0.172306499	0.622272428
U1365_8H-2	Acetate	68	Oxic	0.517133307	0.730371184
U1365_8H-2	Acetate	68	Oxic	0.292651592	0.727363585
U1365_8H-2	Acetate	68	Oxic	0.014925226	0.022399346
U1365_8H-2	Acetate	68	Oxic	0.00633833	1.87E-02
U1365_8H-2	Acetate	68	Oxic	0.09497015	0.422095751
U1365_8H-2	Acetate	68	Oxic	0.012998113	0.035381608
U1365_8H-2	Acetate	68	Oxic	0.007315898	0.020958368
U1365_8H-2	Acetate	68	Oxic	0.002917697	3.60E-02
U1365_8H-2	Acetate	68	Oxic	0	0.005713896
U1365_8H-2	Acetate	68	Oxic	0.013099966	0.080691909
U1365_8H-2	Acetate	68	Oxic	0.06320442	0.214120397
U1365_8H-2	Acetate	68	Oxic	0.006825143	0.029109371
U1365_8H-2	Acetate	68	Oxic	0.023947464	0.097959061
U1365_8H-2	Acetate	68	Oxic	0.198499912	0.532536155
U1365_8H-2	Acetate	68	Oxic	0.006794199	0.032064374
U1365_8H-2	Acetate	68	Oxic	0	0.007365825
U1365_8H-2	Acetate	68	Oxic	0.030796242	0.49873367
U1365_8H-2	Acetate	68	Oxic	0.079876227	0.30576859
U1365_8H-2	Acetate	68	Oxic	0.057478326	0.192490793
U1365_8H-2	Acetate	68	Oxic	0.038771449	0.08775426
U1365_8H-2	Acetate	68	Oxic	0.003451229	2.04E-02
U1365_8H-2	Acetate	68	Oxic	0.009682985	0.009860051
U1365_8H-2	Acetate	68	Oxic	0.052152943	0.147399033
U1365_8H-2	Acetate	68	Oxic	0.006490324	3.42E-02
U1365_8H-2	Acetate	68	Oxic	0.008671373	0.050125348
U1365_8H-2	Acetate	68	Oxic	0.044847026	0.149409775
U1365_8H-2	Acetate	68	Oxic	0	0.002874304
U1365_8H-2	Acetate	68	Oxic	0.007983477	0.026558047
U1365_8H-2	Acetate	68	Oxic	0.002881658	9.47E-03
U1365_8H-2	Acetate	68	Oxic	0.03042352	0.078926046
U1365_8H-2	Acetate	68	Oxic	0.081792129	0.215157638
U1365_8H-2	Acetate	68	Oxic	0.110410608	0.246838327
U1365_8H-2	Acetate	68	Oxic	0.014621219	0.01932583
U1365_8H-2	Acetate	68	Oxic	0.011965222	0.023726601
U1365_8H-2	Acetate	68	Oxic	0.056266082	0.175406175
U1365_8H-2	Acetate	68	Oxic	0.047182749	0.151889612
U1365_8H-2	Acetate	68	Oxic	0	0.007190138
U1365_8H-2	Acetate	68	Oxic	0.006262321	3.04E-02
U1365_8H-2	Acetate	68	Oxic	0.010913693	0.025446168
U1365_8H-2	Acetate	68	Oxic	0.017020728	0.067370056
U1365_8H-2	Acetate	68	Oxic	0.051619616	0.08975875
U1365_8H-2	Acetate	68	Oxic	0.077699828	0.217079748
U1365_8H-2	Acetate	68	Oxic	0.007267321	0.034669117
U1365_8H-2	Acetate	68	Oxic	0.008206315	0.021214924
U1365_8H-2	Acetate	68	Oxic	0.011359411	0.043222159
U1365_8H-2	Acetate	68	Oxic	0.008277751	0.030797552
U1365_8H-2	Acetate	68	Oxic	0.035432747	0.089029349
U1365_8H-2	Acetate	68	Oxic	0	0.016350115
U1365_8H-2	Acetate	68	Oxic	0.010424119	0.027760993
U1365_8H-2	Acetate	68	Oxic	0.007959559	0.008290336
U1365_8H-2	Acetate	68	Oxic	0	0.008274282
U1365_8H-2	Acetate	68	Oxic	0.013589837	0.025431632
U1365_8H-2	Acetate	68	Oxic	0.00758427	0.013511568
U1365_8H-2	Acetate	68	Oxic	0.040228689	0.08431836
U1365_8H-2	Acetate	68	Oxic	0.011252008	0.024017304
U1365_8H-2	Acetate	68	Oxic	0.069603071	0.158793255
U1365_8H-2	Acetate	68	Oxic	0.011399527	0.018147497
U1365_8H-2	Acetate	68	Oxic	0	0.014151483
U1365_8H-2	Acetate	68	Oxic	0.009082683	0.015776883
U1365_8H-2	Acetate	68	Oxic	0.01658295	0.048381718
U1365_8H-2	Acetate	68	Oxic	0	0.015294953
U1365_8H-2	Acetate	68	Oxic	0	0.012460408
U1365_8H-2	Acetate	68	Oxic	0.014168691	0.028413382
U1365_8H-2	Acetate	68	Oxic	0.00943525	0.014700966
U1365_8H-2	Acetate	68	Oxic	0.004005917	8.34E-03
U1365_8H-2	Acetate	68	Oxic	0.008084137	0.012015836
U1365_8H-2	Acetate	68	Oxic	0.010949966	0.033557362
U1365_8H-2	Acetate	68	Oxic	0.00609399	1.29E-02
U1365_8H-2	Acetate	68	Oxic	0	0.00537489
U1365_8H-2	Acetate	68	Oxic	0.003144	1.04E-02
U1365_8H-2	Acetate	68	Oxic	0.030146423	0.027186476
U1365_8H-2	Acetate	68	Oxic	0.026425851	0.099202215
U1365_8H-2	Acetate	68	Oxic	0.003198564	7.64E-03
U1365_8H-2	Acetate	68	Oxic	0	0.022790797
U1365_8H-2	Acetate	68	Oxic	0.015995153	0.020441178
U1365_8H-2	Acetate	68	Oxic	0.019669494	0.117621605
U1365_8H-2	Acetate	68	Oxic	0	0.009120565
U1365_8H-2	Acetate	68	Oxic	0.012045455	0.00887819
U1365_8H-2	Acetate	68	Oxic	0.005321558	1.38E-02
U1365_8H-2	Acetate	68	Oxic	0.003253537	7.98E-03
U1365_8H-2	Acetate	68	Oxic	0.068869005	0.186833525
U1365_8H-2	Acetate	68	Oxic	0.014019095	0.042994632
U1365_8H-2	Acetate	68	Oxic	0.036331064	0.115354752
U1365_8H-2	Acetate	68	Oxic	0.015094395	0.063570972
U1365_8H-2	Acetate	68	Oxic	0.025068443	0.053955271
U1365_8H-2	Acetate	68	Oxic	0.010118259	0.04677225
U1365_8H-2	Acetate	68	Oxic	0.015217506	0.057539448
U1365_8H-2	Acetate	68	Oxic	0	0.019009575
U1365_8H-2	Acetate	68	Oxic	0.006026914	1.38E-02
U1365_8H-2	Acetate	68	Oxic	0.082244634	0.200650302
U1365_8H-2	Acetate	68	Oxic	0.016202675	0.017292876
U1365_8H-2	Acetate	68	Oxic	0.054567726	0.153125562
U1365_8H-2	Acetate	68	Oxic	0.03379914	0.133519704
U1365_8H-2	Acetate	68	Oxic	0.027564633	0.096207849
U1365_8H-2	Acetate	68	Oxic	0.006318635	1.58E-02
U1365_8H-2	Acetate	68	Oxic	0.039235672	0.150865064
U1365_8H-2	Acetate	68	Oxic	0	0.003969952
U1365_8H-2	Acetate	68	Oxic	0.007797363	0.008230592
U1365_8H-2	Acetate	68	Oxic	0.007685196	0.010274459
U1365_8H-2	Acetate	68	Oxic	0.03990057	0.113119891
U1365_8H-2	Acetate	68	Oxic	0.012647026	0.064422851
U1365_8H-2	Acetate	68	Oxic	0.038803864	0.111737685
U1365_8H-2	Acetate	68	Oxic	0.010455286	0.060873788
U1365_8H-2	Acetate	68	Oxic	0.009772501	0.049786054
U1365_8H-2	Acetate	68	Oxic	0.00359224	1.00E-02
U1365_8H-2	Acetate	68	Oxic	0.035763952	0.20920865
U1365_8H-2	Acetate	68	Oxic	0.003443719	3.38E-02
U1365_8H-2	Acetate	68	Oxic	0.017036155	0.035347969
U1365_8H-2	Acetate	68	Oxic	0.010339693	0.046927847
U1365_8H-2	Acetate	68	Oxic	0.532674407	0.722638377
U1365_8H-2	Acetate	68	Oxic	0.383319427	0.734321645
U1365_8H-2	AAmix	68	Oxic	0.559728603	0.717001353
U1365_8H-2	AAmix	68	Oxic	0.665346482	0.709664842
U1365_8H-2	AAmix	68	Oxic	0.613487076	0.702892587
U1365_8H-2	AAmix	68	Oxic	0.494251178	0.679079655
U1365_8H-2	AAmix	68	Oxic	0.49337507	0.804840501
U1365_8H-2	AAmix	68	Oxic	0.536635152	0.682132809
U1365_8H-2	AAmix	68	Oxic	0.631892166	0.748020129
U1365_8H-2	AAmix	68	Oxic	0.529626376	0.780629197
U1365_8H-2	AAmix	68	Oxic	0.400405116	0.782166743
U1365_8H-2	AAmix	68	Oxic	0.593184682	0.76539444
U1365_8H-2	AAmix	68	Oxic	0.458112359	0.706188288
U1365_8H-2	AAmix	68	Oxic	0.652971625	0.706021903
U1365_8H-2	AAmix	68	Oxic	0.668614102	0.702300167
U1365_8H-2	AAmix	68	Oxic	0.656027396	0.735087949
U1365_8H-2	AAmix	68	Oxic	0.670949102	0.74026579
U1365_8H-2	AAmix	68	Oxic	0.550118336	0.761536239
U1365_8H-2	AAmix	68	Oxic	0.638650657	0.676722577
U1365_8H-2	AAmix	68	Oxic	0.657234474	0.72460304
U1365_8H-2	AAmix	68	Oxic	0.667884044	0.667793854
U1365_8H-2	AAmix	68	Oxic	0.622224751	0.718362141
U1365_8H-2	AAmix	68	Oxic	0.489768421	0.744171864
U1365_8H-2	AAmix	68	Oxic	0.554391474	0.635725408
U1365_8H-2	AAmix	68	Oxic	0.639546769	0.704811553
U1365_8H-2	AAmix	68	Oxic	0.427632197	0.718120853
U1365_8H-2	AAmix	68	Oxic	0.521517586	0.647151731
U1365_8H-2	AAmix	68	Oxic	0.567148945	0.774350159
U1365_8H-2	AAmix	68	Oxic	0.622888457	0.663288965
U1365_8H-2	AAmix	68	Oxic	0.507391889	0.75237769
U1365_8H-2	AAmix	68	Oxic	0.618162789	0.646258858
U1365_8H-2	AAmix	68	Oxic	0.557231956	0.71005885
U1365_8H-2	AAmix	68	Oxic	0.429156937	0.787717909
U1365_8H-2	AAmix	68	Oxic	0.363554178	0.708298777
U1365_8H-2	AAmix	68	Oxic	0.39650517	0.803349372
U1365_8H-2	AAmix	68	Oxic	0.010739096	0.017896976
U1365_8H-2	AAmix	68	Oxic	0.025962703	0.03501033
U1365_8H-2	AAmix	68	Oxic	0	0.005169507
U1365_8H-2	AAmix	68	Oxic	0	0
U1365_8H-2	AAmix	68	Oxic	0.008916131	0.018843211
U1365_8H-2	AAmix	68	Oxic	0.012118135	0.021840871
U1365_8H-2	AAmix	68	Oxic	0.004906915	6.39E-03
U1365_8H-2	AAmix	68	Oxic	0.007090185	0.005778129
U1365_8H-2	AAmix	68	Oxic	0	0.00549955
U1365_8H-2	AAmix	68	Oxic	0.00533605	7.78E-03
U1365_8H-2	AAmix	68	Oxic	0.02088757	0.002962922
U1365_8H-2	AAmix	68	Oxic	0.007658533	0
U1365_8H-2	AAmix	68	Oxic	0.011043487	0.001444022
U1365_8H-2	AAmix	68	Oxic	0	0
U1365_8H-2	AAmix	68	Oxic	0	0.005203684
U1365_8H-2	AAmix	68	Oxic	0	0.013118403
U1365_8H-2	AAmix	68	Oxic	0.054413293	0.103348555
U1365_8H-2	AAmix	68	Oxic	0.003912417	1.43E-03
U1365_8H-2	AAmix	68	Oxic	0.023887189	0.021853351
U1365_8H-2	AAmix	68	Oxic	0.065969986	0.075034431
U1365_8H-2	AAmix	68	Oxic	0.016352005	0.026729398
U1365_8H-2	AAmix	68	Oxic	0	0.00692125
U1365_8H-2	AAmix	68	Oxic	0	0.006412459
U1365_8H-2	AAmix	68	Oxic	0.017956808	0.035001147
U1365_8H-2	AAmix	68	Oxic	0.004614271	1.67E-02
U1365_8H-2	AAmix	68	Oxic	0.028803441	0.001721475
U1365_8H-2	AAmix	68	Oxic	0.163232932	0.066709031
U1365_8H-2	AAmix	68	Oxic	0.027544463	0.004046755
U1365_8H-2	AAmix	68	Oxic	0.01086778	0.031069379
U1365_8H-2	AAmix	68	Oxic	0.007873941	0.02247012
U1365_8H-2	AAmix	68	Oxic	0.012793076	0.00774413
U1365_8H-2	AAmix	68	Oxic	0.018772688	0.042392692
U1365_8H-2	AAmix	68	Oxic	0.02463726	0.056165716
U1365_8H-2	AAmix	68	Oxic	0.092603431	0.189564352
U1365_8H-2	AAmix	68	Oxic	0	0.023302673
U1365_8H-2	AAmix	68	Oxic	0.008505259	0.06336153
U1365_8H-2	AAmix	68	Oxic	0.05970081	0.288777241
U1365_8H-2	AAmix	68	Oxic	0.003759072	1.96E-03
U1365_8H-2	AAmix	68	Oxic	0.008319662	0.007802383
U1365_8H-2	AAmix	68	Oxic	0.008906584	0.007588639
U1365_8H-2	AAmix	68	Oxic	0	0.005764895
U1365_8H-2	AAmix	68	Oxic	0.006367524	1.49E-02
U1365_8H-2	AAmix	68	Oxic	0.012026891	0.005502437
U1365_8H-2	AAmix	68	Oxic	0.035335979	0.042369764
U1365_8H-2	AAmix	68	Oxic	0	0.003822364
U1365_8H-2	AAmix	68	Oxic	0.008906584	0.005879559
U1365_8H-2	AAmix	68	Oxic	0.544424423	0.773818613
U1365_8H-2	AAmix	68	Oxic	0	0.000724224
U1365_8H-2	AAmix	68	Oxic	0.635401767	0.781631113
U1365_8H-2	AAmix	68	Oxic	0	0.001447102
U1365_8H-2	AAmix	68	Oxic	0.696760862	0.770750436
U1365_8H-2	AAmix	68	Oxic	0.007090185	0.003203236
U1365_8H-2	AAmix	68	Oxic	0.005110219	3.86E-03
U1365_8H-2	AAmix	68	Oxic	0	0.002392284
U1365_8H-2	AAmix	68	Oxic	0	0.002453235
U1365_8H-2	AAmix	68	Oxic	0.004026849	3.89E-03
U1365_8H-2	AAmix	68	Oxic	0.002679977	4.80E-03
U1365_8H-2	AAmix	68	Oxic	0.008333922	0.016186757
U1365_8H-2	AAmix	68	Oxic	0.005438195	8.68E-03
U1365_8H-2	Glucose	68	Oxic	0.145522755	0.686350302
U1365_8H-2	Glucose	68	Oxic	0.319651815	0.719800189
U1365_8H-2	Glucose	68	Oxic	0.301274602	0.85183839
U1365_8H-2	Glucose	68	Oxic	0.270328264	0.738448732
U1365_8H-2	Glucose	68	Oxic	0.261213025	0.720521381
U1365_8H-2	Glucose	68	Oxic	0.287414529	0.792120056
U1365_8H-2	Glucose	68	Oxic	0.269343461	0.832852243
U1365_8H-2	Glucose	68	Oxic	0.270195757	0.853145806
U1365_8H-2	Glucose	68	Oxic	0.332338398	0.854529591
U1365_8H-2	Glucose	68	Oxic	0.263058365	0.729980415
U1365_8H-2	Glucose	68	Oxic	0.328210694	0.745075591
U1365_8H-2	Glucose	68	Oxic	0.41570209	0.76552499
U1365_8H-2	Glucose	68	Oxic	0.260475694	0.820601167
U1365_8H-2	Glucose	68	Oxic	0.29368914	0.798429193
U1365_8H-2	Glucose	68	Oxic	0.27787943	0.711013966
U1365_8H-2	Glucose	68	Oxic	0.276918284	0.772190881
U1365_8H-2	Glucose	68	Oxic	0.315834175	0.800232011
U1365_8H-2	Glucose	68	Oxic	0.303380546	0.833060953
U1365_8H-2	Glucose	68	Oxic	0.207208843	0.84056353
U1365_8H-2	Glucose	68	Oxic	0.154321612	0.762129479
U1365_8H-2	Glucose	68	Oxic	0.304945156	0.837618841
U1365_8H-2	Glucose	68	Oxic	0.321023125	0.768430255
U1365_8H-2	Glucose	68	Oxic	0.295183839	0.71447704
U1365_8H-2	Glucose	68	Oxic	0.410514653	0.815823828
U1365_8H-2	Glucose	68	Oxic	0.38468645	0.847086
U1365_8H-2	Glucose	68	Oxic	0.295313813	0.715822146
U1365_8H-2	Glucose	68	Oxic	0.202487154	0.844208693
U1365_8H-2	Glucose	68	Oxic	0.445212535	0.842235698
U1365_8H-2	Glucose	68	Oxic	0.319325621	0.853192215
U1365_8H-2	Glucose	68	Oxic	0	0.009127971
U1365_8H-2	Glucose	68	Oxic	0.338180755	0.841302868
U1365_8H-2	Glucose	68	Oxic	0.315097209	0.826390885
U1365_8H-2	Glucose	68	Oxic	0.399201964	0.831461324
U1365_8H-2	Glucose	68	Oxic	0.33373367	0.818499363
U1365_8H-2	Glucose	68	Oxic	0.29374307	0.86278547
U1365_8H-2	Glucose	68	Oxic	0.236253933	0.566152995
U1365_8H-2	Glucose	68	Oxic	0.304919578	0.804848277
U1365_8H-2	Glucose	68	Oxic	0.3826568	0.758302175
U1365_8H-2	Glucose	68	Oxic	0.399468335	0.852064996
U1365_8H-2	Glucose	68	Oxic	0.322498579	0.820144742
U1365_8H-2	Glucose	68	Oxic	0.374569725	0.829501458
U1365_8H-2	Glucose	68	Oxic	0.311602523	0.812902421
U1365_8H-2	Glucose	68	Oxic	0.35334555	0.825185907
U1365_8H-2	Glucose	68	Oxic	0.355939872	0.830203722
U1365_8H-2	Glucose	68	Oxic	0.363415639	0.858199536
U1365_8H-2	Glucose	68	Oxic	0.251207284	0.730079086
U1365_8H-2	Glucose	68	Oxic	0.272321793	0.815835571
U1365_8H-2	Glucose	68	Oxic	0.279251255	0.822019615
U1365_8H-2	Glucose	68	Oxic	0.204966462	0.804145994
U1365_8H-2	Glucose	68	Oxic	0.230423085	0.660485674
U1365_8H-2	Glucose	68	Oxic	0.196594888	0.800785615
U1365_8H-2	Glucose	68	Oxic	0.237749275	0.819819519
U1365_8H-2	Glucose	68	Oxic	0.272934093	0.783313603
U1365_8H-2	Glucose	68	Oxic	0.265228428	0.871446946
U1365_8H-2	Glucose	68	Oxic	0.353418604	0.793301557
U1365_8H-2	Glucose	68	Oxic	0.443246223	0.77261669
U1365_8H-2	Glucose	68	Oxic	0.312369925	0.808897188
U1365_8H-2	Glucose	68	Oxic	0.28843541	0.819684307
U1365_8H-2	Glucose	68	Oxic	0.310927432	0.787454012
U1365_8H-2	Glucose	68	Oxic	0.306681229	0.836541461
U1365_8H-2	Glucose	68	Oxic	0.385950778	0.785977202
U1365_8H-2	Glucose	68	Oxic	0.33916054	0.785648412
U1365_8H-2	Glucose	68	Oxic	0.379931321	0.750466364
U1365_8H-2	Glucose	68	Oxic	0.223306309	0.758010763
U1365_8H-2	Glucose	68	Oxic	0.442319733	0.83251389
U1365_8H-2	Glucose	68	Oxic	0.591548022	0.48626316
U1365_8H-2	Glucose	68	Oxic	0.556555465	0.719143811
U1365_8H-2	Glucose	68	Oxic	0.464938758	0.803400685
U1365_8H-2	Glucose	68	Oxic	0.603664601	0.728995662
U1365_8H-2	Glucose	68	Oxic	0.560981968	0.747983632
U1365_8H-2	Glucose	68	Oxic	0.607471292	0.696675675
U1365_8H-2	Glucose	68	Oxic	0.613722497	0.702640309
U1365_8H-2	Glucose	68	Oxic	0.477545238	0.722191066
U1365_8H-2	Glucose	68	Oxic	0.579524232	0.759035857
U1365_8H-2	Glucose	68	Oxic	0.200202498	0.374843504
U1365_8H-2	Glucose	68	Oxic	0.006710274	0.010102534
U1365_8H-2	Glucose	68	Oxic	0.030196949	0.016181979
U1365_8H-2	Glucose	68	Oxic	0.004614271	3.72E-03
U1365_8H-2	Glucose	68	Oxic	0.011495102	0.001281621
U1365_8H-2	Glucose	68	Oxic	0	0.003060355
U1365_8H-2	Glucose	68	Oxic	0.019114652	0.002103629
U1365_8H-2	Glucose	68	Oxic	0	0.000811373
U1365_8H-2	Glucose	68	Oxic	0.173703316	0.18624146
U1365_8H-2	Glucose	68	Oxic	0.320151208	0.155156144
U1365_8H-2	Glucose	68	Oxic	0	0.010510088
U1365_8H-2	Glucose	68	Oxic	0.024496066	0.011954202
U1365_8H-2	Glucose	68	Oxic	0	0.024642474
U1365_8H-2	Glucose	68	Oxic	0.024107072	0.068161314
U1365_8H-2	Glucose	68	Oxic	0.009756513	0.015669811
U1365_8H-2	Glucose	68	Oxic	0.018125923	0.021167741
U1365_8H-2	Glucose	68	Oxic	0.011241991	0.015786018
U1365_8H-2	Glucose	68	Oxic	0.011546403	0.005500457
U1365_8H-2	Glucose	68	Oxic	0.014323966	0.011127089
U1365_8H-2	Glucose	68	Oxic	0	0.00226002
U1365_8H-2	Glucose	68	Oxic	0	0.003326991
U1365_8H-2	Glucose	68	Oxic	0.009955114	0.005757487
U1365_8H-2	Glucose	68	Oxic	0	0.003294954
U1365_8H-2	Glucose	68	Oxic	0	0.003572902
U1365_8H-2	Glucose	68	Oxic	0.1247285	0.126088033
U1365_8H-2	Glucose	68	Oxic	0.026890384	0.057261973
U1365_8H-2	Glucose	68	Oxic	0.079277082	0.135329205
U1365_8H-2	Glucose	68	Oxic	0.004750916	1.22E-02
U1365_8H-2	Glucose	68	Oxic	0.008726881	0.026792373
U1365_8H-2	Glucose	68	Oxic	0.01355071	0.022870079
U1365_8H-2	Glucose	68	Oxic	0.01157214	0.034717736
U1365_8H-2	Glucose	68	Oxic	0.009988577	0.020980337
U1365_8H-2	Glucose	68	Oxic	0.016179462	0.01385476
U1365_8H-2	Glucose	68	Oxic	0	0.005515943
U1365_8H-2	Glucose	68	Oxic	0	0.001873701
U1365_8H-2	Glucose	68	Oxic	0.01030141	0
U1365_8H-2	Glucose	68	Oxic	0	0.001206193
U1365_8H-2	Glucose	68	Oxic	0.006842872	0.003823798
U1365_8H-2	Glucose	68	Oxic	0.030400288	0.014440604
U1365_8H-2	Glucose	68	Oxic	0	0.005074448
U1365_8H-2	Glucose	68	Oxic	0.030760949	0.009867089
U1365_8H-2	Glucose	68	Oxic	0.176770388	0.355512979
U1365_8H-2	Glucose	68	Oxic	0.322507742	0.406184893
U1365_8H-2	Glucose	68	Oxic	0	0.008836506
U1365_8H-2	Glucose	68	Oxic	0.01730729	0.012503959
U1365_8H-2	Glucose	68	Oxic	0.021214614	0.042705849
U1365_8H-2	Glucose	68	Oxic	0.04582381	0.086375691
U1365_8H-2	Glucose	68	Oxic	0.256146128	0.430041067
U1365_8H-2	Glucose	68	Oxic	0.040613477	0.123422668
U1365_8H-2	Glucose	68	Oxic	0.157665837	0.42094145
U1365_8H-2	Glucose	68	Oxic	0.623518383	0.619223248
U1365_8H-2	Glucose	68	Oxic	0.657865661	0.688575578
U1365_8H-2	Pyruvate	68	Oxic	0.029301167	0.044508869
U1365_8H-2	Pyruvate	68	Oxic	0.095261594	0.121165365
U1365_8H-2	Pyruvate	68	Oxic	0.071132302	0.151790172
U1365_8H-2	Pyruvate	68	Oxic	0.013498731	0.020247934
U1365_8H-2	Pyruvate	68	Oxic	0.371659493	0.443210814
U1365_8H-2	Pyruvate	68	Oxic	0	0.005314078
U1365_8H-2	Pyruvate	68	Oxic	0.012093859	0.036097235
U1365_8H-2	Pyruvate	68	Oxic	0.119826773	0.170365179
U1365_8H-2	Pyruvate	68	Oxic	0	0.011599409
U1365_8H-2	Pyruvate	68	Oxic	0.009465426	0.053230678
U1365_8H-2	Pyruvate	68	Oxic	0.078464286	0.218801694
U1365_8H-2	Pyruvate	68	Oxic	0.173206439	0.37948696
U1365_8H-2	Pyruvate	68	Oxic	0.376591975	0.490177376
U1365_8H-2	Pyruvate	68	Oxic	0.195954626	0.361722117
U1365_8H-2	Pyruvate	68	Oxic	0.047605304	0.03336504
U1365_8H-2	Pyruvate	68	Oxic	0.253465214	0.257340566
U1365_8H-2	Pyruvate	68	Oxic	0.318114806	0.380896132
U1365_8H-2	Pyruvate	68	Oxic	0.396597311	0.512365357
U1365_8H-2	Pyruvate	68	Oxic	0.017562805	0.016635083
U1365_8H-2	Pyruvate	68	Oxic	0.307132531	0.306330135
U1365_8H-2	Pyruvate	68	Oxic	0	0.010988734
U1365_8H-2	Pyruvate	68	Oxic	0.279474581	0.561214332
U1365_8H-2	Pyruvate	68	Oxic	0.161022078	0.43692071
U1365_8H-2	Pyruvate	68	Oxic	0.251910206	0.267941332
U1365_8H-2	Pyruvate	68	Oxic	0.00417498	1.83E-02
U1365_8H-2	Pyruvate	68	Oxic	0.101065151	0.211844166
U1365_8H-2	Pyruvate	68	Oxic	0.010113787	0.028190694
U1365_8H-2	Pyruvate	68	Oxic	0.106825418	0.095067699
U1365_8H-2	Pyruvate	68	Oxic	0.39661925	0.676328066
U1365_8H-2	Pyruvate	68	Oxic	0.40584252	0.701367479
U1365_8H-2	Pyruvate	68	Oxic	0.396511477	0.581588509
U1365_8H-2	Pyruvate	68	Oxic	0.438515778	0.749478042
U1365_8H-2	Pyruvate	68	Oxic	0.483862587	0.611886758
U1365_8H-2	Pyruvate	68	Oxic	0.499337739	0.665805423
U1365_8H-2	Pyruvate	68	Oxic	0.607066037	0.718444271
U1365_8H-2	Pyruvate	68	Oxic	0.568409973	0.739555794
U1365_8H-2	Pyruvate	68	Oxic	0.267012176	0.561087371
U1365_8H-2	Pyruvate	68	Oxic	0.612105275	0.736962983
U1365_8H-2	Pyruvate	68	Oxic	0.575365495	0.78367133
U1365_8H-2	Pyruvate	68	Oxic	0.597374304	0.757104836
U1365_8H-2	Pyruvate	68	Oxic	0.543399252	0.726068609
U1365_8H-2	Pyruvate	68	Oxic	0.616636259	0.733583179
U1365_8H-2	Pyruvate	68	Oxic	0.517662205	0.59157947
U1365_8H-2	Pyruvate	68	Oxic	0.595342376	0.765781657
U1365_8H-2	Pyruvate	68	Oxic	0.574129276	0.737767766
U1365_8H-2	Pyruvate	68	Oxic	0.499370393	0.652972917
U1365_8H-2	Pyruvate	68	Oxic	0.613376352	0.778587583
U1365_8H-2	Pyruvate	68	Oxic	0.498868565	0.732316287
U1365_8H-2	Pyruvate	68	Oxic	0.449378598	0.698315316
U1365_8H-2	Pyruvate	68	Oxic	0.635004126	0.721699234
U1365_8H-2	Pyruvate	68	Oxic	0.613727902	0.758615392
U1365_8H-2	Pyruvate	68	Oxic	0.596391341	0.659645575
U1365_8H-2	Pyruvate	68	Oxic	0.550127526	0.766645827
U1365_8H-2	Pyruvate	68	Oxic	0.303301792	0.717478453
U1365_8H-2	Pyruvate	68	Oxic	0.406435929	0.816115643
U1365_8H-2	Pyruvate	68	Oxic	0.484479501	0.78040541
U1365_8H-2	Pyruvate	68	Oxic	0.624359424	0.728922104
U1365_8H-2	Pyruvate	68	Oxic	0.582304921	0.742590603
U1365_8H-2	Pyruvate	68	Oxic	0.574104198	0.729597397
U1365_8H-2	Pyruvate	68	Oxic	0.447209813	0.692232734
U1365_8H-2	Pyruvate	68	Oxic	0.588588527	0.794112413
U1365_8H-2	Pyruvate	68	Oxic	0.580452454	0.728172549
U1365_8H-2	Pyruvate	68	Oxic	0.565771848	0.767659281
U1365_8H-2	Pyruvate	68	Oxic	0.603079912	0.711650019
U1365_8H-2	Pyruvate	68	Oxic	0.507465128	0.716493671
U1365_8H-2	Pyruvate	68	Oxic	0.331325197	0.691717664
U1365_8H-2	Pyruvate	68	Oxic	0.410356755	0.595257752
U1365_8H-2	Pyruvate	68	Oxic	0.605758993	0.747296441
U1365_8H-2	Pyruvate	68	Oxic	0.458486776	0.64895383
U1365_8H-2	Pyruvate	68	Oxic	0.281478944	0.322343084
U1365_8H-2	Pyruvate	68	Oxic	0.013457304	0.025605686
U1365_8H-2	Pyruvate	68	Oxic	0.011585789	0.024035634
U1365_8H-2	Pyruvate	68	Oxic	0.007004642	0.022394836
U1365_8H-2	Pyruvate	68	Oxic	0.095272893	0.183332033
U1365_8H-2	Pyruvate	68	Oxic	0.104807707	0.152471359
U1365_8H-2	Pyruvate	68	Oxic	0	0.011603536
U1365_8H-2	Pyruvate	68	Oxic	0	0.010908388
U1365_8H-2	Pyruvate	68	Oxic	0.189432211	0.370111639
U1365_8H-2	Pyruvate	68	Oxic	0.038995703	0.064107195
U1365_8H-2	Pyruvate	68	Oxic	0.263074715	0.613559025
U1365_8H-2	Pyruvate	68	Oxic	0.028002924	0.048261942
U1365_8H-2	Pyruvate	68	Oxic	0	0.006039638
U1365_8H-2	Pyruvate	68	Oxic	0.01344495	0.046303846
U1365_8H-2	Pyruvate	68	Oxic	0.006112373	2.25E-02
U1365_8H-2	Pyruvate	68	Oxic	0.091241043	0.273884877
U1365_8H-2	Pyruvate	68	Oxic	0.157833384	0.3173623
U1365_8H-2	Pyruvate	68	Oxic	0.250728499	0.541598922
U1365_8H-2	Ammonia	68	Oxic	0	0.123254169
U1365_8H-2	Ammonia	68	Oxic	0	0.420066593
U1365_8H-2	Ammonia	68	Oxic	0	0.480856457
U1365_8H-2	Ammonia	68	Oxic	0	0.893849521
U1365_8H-2	Ammonia	68	Oxic	0	0.910626602
U1365_8H-2	Ammonia	68	Oxic	0	0.873236021
U1365_8H-2	Ammonia	68	Oxic	0	0.889754873
U1365_8H-2	Ammonia	68	Oxic	0	0.003369224
U1365_8H-2	Ammonia	68	Oxic	0	0.002924187
U1365_8H-2	Ammonia	68	Oxic	0	0.909385602
U1365_8H-2	Ammonia	68	Oxic	0	0.884824333
U1365_8H-2	Ammonia	68	Oxic	0	0.93149066
U1365_8H-2	Ammonia	68	Oxic	0	0.918261587
U1365_8H-2	Ammonia	68	Oxic	0	0.003845707
U1365_8H-2	Ammonia	68	Oxic	0	0.001111649
U1365_8H-2	Ammonia	68	Oxic	0	0.891325537
U1365_8H-2	Ammonia	68	Oxic	0	0.891341961
U1365_8H-2	Ammonia	68	Oxic	0	0.0210468
U1365_8H-2	Ammonia	68	Oxic	0	0.00893578
U1365_8H-2	Ammonia	68	Oxic	0	0.823169163
U1365_8H-2	Ammonia	68	Oxic	0	0.772915655
U1365_8H-2	Ammonia	68	Oxic	0	0.901853792
U1365_8H-2	Ammonia	68	Oxic	0	0.884876232
U1365_8H-2	Ammonia	68	Oxic	0	0.914011456
U1365_8H-2	Ammonia	68	Oxic	0	0.937960473
U1365_8H-2	Ammonia	68	Oxic	0	0.864737039
U1365_8H-2	Ammonia	68	Oxic	0	0.895026831
U1365_8H-2	Ammonia	68	Oxic	0	0.740391711
U1365_8H-2	Ammonia	68	Oxic	0	0.223233758
U1365_8H-2	Ammonia	68	Oxic	0	0.737559195
U1365_8H-2	Bicarbonate	557	Oxic	0	0.059104615
U1365_8H-2	Bicarbonate	557	Oxic	0.0261652	4.12E-02
U1365_8H-2	Bicarbonate	557	Oxic	0.010980657	7.03E-01
U1365_8H-2	Bicarbonate	557	Oxic	0	0.77872615
U1365_8H-2	Bicarbonate	557	Oxic	0	0.822430971
U1365_8H-2	Bicarbonate	557	Oxic	0	0.626890525
U1365_8H-2	Bicarbonate	557	Oxic	0.01842912	7.54E-01
U1365_8H-2	Bicarbonate	557	Oxic	0.01627613	7.40E-01
U1365_8H-2	Bicarbonate	557	Oxic	0	0.673631237
U1365_8H-2	Bicarbonate	557	Oxic	0	0.67053195
U1365_8H-2	Bicarbonate	557	Oxic	0.007095674	7.47E-01
U1365_8H-2	Bicarbonate	557	Oxic	0	0.751289212
U1365_8H-2	Bicarbonate	557	Oxic	0.011568154	7.09E-01
U1365_8H-2	Bicarbonate	557	Oxic	0	0.772813504
U1365_8H-2	Bicarbonate	557	Oxic	0.010743518	7.35E-01
U1365_8H-2	Bicarbonate	557	Oxic	0.015864516	7.18E-01
U1365_8H-2	Bicarbonate	557	Oxic	0.013037137	7.61E-01
U1365_8H-2	Bicarbonate	557	Oxic	0.009228904	7.85E-01
U1365_8H-2	Bicarbonate	557	Oxic	0.008097135	7.62E-01
U1365_8H-2	Bicarbonate	557	Oxic	0	0.705930265
U1365_8H-2	Bicarbonate	557	Oxic	0.017689222	7.51E-01
U1365_8H-2	Bicarbonate	557	Oxic	0.016446803	7.36E-01
U1365_8H-2	Bicarbonate	557	Oxic	0.092974388	7.67E-01
U1365_8H-2	Bicarbonate	557	Oxic	0.010024893	6.57E-01
U1365_8H-2	Bicarbonate	557	Oxic	0	0.773422091
U1365_8H-2	Bicarbonate	557	Oxic	0	0.764182967
U1365_8H-2	Bicarbonate	557	Oxic	0	0.796062453
U1365_8H-2	Bicarbonate	557	Oxic	0	0.845095467
U1365_8H-2	Bicarbonate	557	Oxic	0.025220901	8.29E-01
U1365_8H-2	Bicarbonate	557	Oxic	0.009619327	7.40E-01
U1365_8H-2	Bicarbonate	557	Oxic	0	0.724718905
U1365_8H-2	Bicarbonate	557	Oxic	0.018474968	8.09E-01
U1365_8H-2	Bicarbonate	557	Oxic	0.008927138	8.07E-01
U1365_8H-2	Bicarbonate	557	Oxic	0.011113759	6.81E-01
U1365_8H-2	Bicarbonate	557	Oxic	0.008862186	8.19E-01
U1365_8H-2	Bicarbonate	557	Oxic	0	0.772165609
U1365_8H-2	Bicarbonate	557	Oxic	0	0.739845771
U1365_8H-2	Bicarbonate	557	Oxic	0	0.658448755
U1365_8H-2	Bicarbonate	557	Oxic	0	0.705219548
U1365_8H-2	Bicarbonate	557	Oxic	0.010713749	6.86E-01
U1365_8H-2	Bicarbonate	557	Oxic	0	0.682928835
U1365_8H-2	Bicarbonate	557	Oxic	0	0.749026458
U1365_8H-2	Bicarbonate	557	Oxic	0.013876486	6.37E-01
U1365_8H-2	Bicarbonate	557	Oxic	0.008881859	7.56E-01
U1365_8H-2	Bicarbonate	557	Oxic	0.009751133	7.28E-01
U1365_8H-2	Bicarbonate	557	Oxic	0.008411953	6.84E-01
U1365_8H-2	Bicarbonate	557	Oxic	0	0.704394154
U1365_8H-2	Bicarbonate	557	Oxic	0	0.727748637
U1365_8H-2	Bicarbonate	557	Oxic	0	0.783970103
U1365_8H-2	Bicarbonate	557	Oxic	0	0.736039953
U1365_8H-2	Bicarbonate	557	Oxic	0.007833964	7.34E-01
U1365_8H-2	Bicarbonate	557	Oxic	0	0.72672633
U1365_8H-2	Bicarbonate	557	Oxic	0.016433513	8.18E-01
U1365_8H-2	Bicarbonate	557	Oxic	0	0.743908183
U1365_8H-2	Bicarbonate	557	Oxic	0	0.714774575
U1365_8H-2	Bicarbonate	557	Oxic	0	0.779182188
U1365_8H-2	Bicarbonate	557	Oxic	0	0.79489418
U1365_8H-2	Bicarbonate	557	Oxic	0.026839555	8.16E-01
U1365_8H-2	Bicarbonate	557	Oxic	0	0.781123987
U1365_8H-2	Bicarbonate	557	Oxic	0	0.628669406
U1365_8H-2	Bicarbonate	557	Oxic	0	0.691594052
U1365_8H-2	Bicarbonate	557	Oxic	0.013876736	7.45E-01
U1365_8H-2	Acetate	557	Oxic	0.697837086	0.672066032
U1365_8H-2	Acetate	557	Oxic	0.690838796	0.640934812
U1365_8H-2	Acetate	557	Oxic	0.702930119	0.61938479
U1365_8H-2	Acetate	557	Oxic	0.657751231	0.554843712
U1365_8H-2	Acetate	557	Oxic	0.729276295	0.700295579
U1365_8H-2	Acetate	557	Oxic	0.707988837	0.627951313
U1365_8H-2	Acetate	557	Oxic	0.69460043	0.605991614
U1365_8H-2	Acetate	557	Oxic	0.645916001	0.528787971
U1365_8H-2	Acetate	557	Oxic	0.686048884	0.64255669
U1365_8H-2	Acetate	557	Oxic	0.711859833	0.592399077
U1365_8H-2	Acetate	557	Oxic	0.507422434	0.577253374
U1365_8H-2	Acetate	557	Oxic	0.158658332	0.491819683
U1365_8H-2	Acetate	557	Oxic	0.310003292	0.557931641
U1365_8H-2	Acetate	557	Oxic	0.164762313	0.424483374
U1365_8H-2	Acetate	557	Oxic	0.665557772	0.654000628
U1365_8H-2	Acetate	557	Oxic	0.670630758	0.707146155
U1365_8H-2	Acetate	557	Oxic	0.673801319	0.707065192
U1365_8H-2	Acetate	557	Oxic	0.676647887	0.660784244
U1365_8H-2	Acetate	557	Oxic	0.673488731	0.738189574
U1365_8H-2	Acetate	557	Oxic	0.661918561	0.692308204
U1365_8H-2	Acetate	557	Oxic	0.648448524	0.481060384
U1365_8H-2	Acetate	557	Oxic	0.674713576	0.638066403
U1365_8H-2	Acetate	557	Oxic	0.701854049	0.70812337
U1365_8H-2	Acetate	557	Oxic	0.56099555	0.524989912
U1365_8H-2	Acetate	557	Oxic	0.658381411	0.522579669
U1365_8H-2	Acetate	557	Oxic	0.017827266	6.71E-01
U1365_8H-2	Acetate	557	Oxic	0.6946596	0.643901888
U1365_8H-2	Acetate	557	Oxic	0.026817094	6.18E-01
U1365_8H-2	Acetate	557	Oxic	0.101331311	0.66211091
U1365_8H-2	Acetate	557	Oxic	0.72348822	0.764920985
U1365_8H-2	Acetate	557	Oxic	0.727337798	0.53297005
U1365_8H-2	Acetate	557	Oxic	0.697209325	0.691820287
U1365_8H-2	Acetate	557	Oxic	0.697256245	0.650660785
U1365_8H-2	Acetate	557	Oxic	0.699654044	0.540689197
U1365_8H-2	Acetate	557	Oxic	0.644181038	0.695143584
U1365_8H-2	Acetate	557	Oxic	0.718800853	0.612168972
U1365_8H-2	Acetate	557	Oxic	0.694747735	0.718155257
U1365_8H-2	Acetate	557	Oxic	0.685825517	0.578332797
U1365_8H-2	Acetate	557	Oxic	0.687051022	0.519489821
U1365_8H-2	Acetate	557	Oxic	0.712924411	0.523983664
U1365_8H-2	Acetate	557	Oxic	0.676979471	0.596421668
U1365_8H-2	Acetate	557	Oxic	0.67038119	0.632524359
U1365_8H-2	Acetate	557	Oxic	0.5936533	0.746800259
U1365_8H-2	Acetate	557	Oxic	0.683413079	0.641735511
U1365_8H-2	Acetate	557	Oxic	0.711071294	0.570272359
U1365_8H-2	Acetate	557	Oxic	0.676804831	0.672754861
U1365_8H-2	Acetate	557	Oxic	0.70335094	0.753853339
U1365_8H-2	Acetate	557	Oxic	0.71443057	0.650014497
U1365_8H-2	Acetate	557	Oxic	0.71356935	0.671072404
U1365_8H-2	Acetate	557	Oxic	0.293679027	0.561396265
U1365_8H-2	Acetate	557	Oxic	0.677150361	0.66097179
U1365_8H-2	Acetate	557	Oxic	0.676940066	0.665274822
U1365_8H-2	Acetate	557	Oxic	0.646880721	0.648806201
U1365_8H-2	Acetate	557	Oxic	0.127049404	0.432990187
U1365_8H-2	Acetate	557	Oxic	0.697652487	0.618396347
U1365_8H-2	Acetate	557	Oxic	0.569049255	0.628271734
U1365_8H-2	Acetate	557	Oxic	0.681682203	0.696788389
U1365_8H-2	Acetate	557	Oxic	0.689444764	0.658089195
U1365_8H-2	Acetate	557	Oxic	0.675599674	0.587382538
U1365_8H-2	Acetate	557	Oxic	0.6777272	0.554001954
U1365_8H-2	Acetate	557	Oxic	0.620814076	0.561828837
U1365_8H-2	Acetate	557	Oxic	0.691541843	0.523223783
U1365_8H-2	Acetate	557	Oxic	0.662711954	0.474452904
U1365_8H-2	Acetate	557	Oxic	0.681687738	0.687493787
U1365_8H-2	Acetate	557	Oxic	0.185339836	0.670656609
U1365_8H-2	Acetate	557	Oxic	0.639401232	0.686510057
U1365_8H-2	Acetate	557	Oxic	0.701026798	0.596176523
U1365_8H-2	Acetate	557	Oxic	0.660774908	0.656762679
U1365_8H-2	Acetate	557	Oxic	0.637646349	0.774956286
U1365_8H-2	Acetate	557	Oxic	0.697953309	0.617972844
U1365_8H-2	Acetate	557	Oxic	0.348160194	0.553317292
U1365_8H-2	Acetate	557	Oxic	0.64152826	0.648405768
U1365_8H-2	Acetate	557	Oxic	0.429812197	0.508645756
U1365_8H-2	Acetate	557	Oxic	0.684761172	0.723091988
U1365_8H-2	Acetate	557	Oxic	0.715439367	0.621503211
U1365_8H-2	Acetate	557	Oxic	0.49163217	0.722411998
U1365_8H-2	Acetate	557	Oxic	0.708864344	0.725374009
U1365_8H-2	Acetate	557	Oxic	0.583947081	0.713793365
U1365_8H-2	Acetate	557	Oxic	0.699739546	0.664034342
U1365_8H-2	Acetate	557	Oxic	0.737946511	0.722560854
U1365_8H-2	Acetate	557	Oxic	0.634065651	0.604365646
U1365_8H-2	Acetate	557	Oxic	0.651122554	0.593032862
U1365_8H-2	Acetate	557	Oxic	0.697846886	0.704605878
U1365_8H-2	Acetate	557	Oxic	0.682520268	0.65603827
U1365_8H-2	Acetate	557	Oxic	0.641605002	0.633286622
U1365_8H-2	Acetate	557	Oxic	0.702466645	0.521342127
U1365_8H-2	Acetate	557	Oxic	0.691598477	0.699102764
U1365_8H-2	Acetate	557	Oxic	0.685724832	0.729110285
U1365_8H-2	Acetate	557	Oxic	0.681734262	0.608338948
U1365_8H-2	Acetate	557	Oxic	0.676007311	0.57033162
U1365_8H-2	Acetate	557	Oxic	0.716275223	0.658689356
U1365_8H-2	Acetate	557	Oxic	0.712885596	0.690520056
U1365_8H-2	Acetate	557	Oxic	0.714616239	0.672566951
U1365_8H-2	Acetate	557	Oxic	0.650479485	0.726683701
U1365_8H-2	Acetate	557	Oxic	0.657498813	0.575671548
U1365_8H-2	Acetate	557	Oxic	0.677788284	0.768274467
U1365_8H-2	Acetate	557	Oxic	0.692915509	0.682066876
U1365_8H-2	Acetate	557	Oxic	0.678697128	0.701589708
U1365_8H-2	Acetate	557	Oxic	0.68989871	0.580446695
U1365_8H-2	Acetate	557	Oxic	0.686024549	0.465545497
U1365_8H-2	Acetate	557	Oxic	0.712566118	0.680066771
U1365_8H-2	Acetate	557	Oxic	0.650655851	0.689438291
U1365_8H-2	Acetate	557	Oxic	0.706327455	0.698600702
U1365_8H-2	Acetate	557	Oxic	0.701539675	0.710498055
U1365_8H-2	Acetate	557	Oxic	0.661234475	0.630583739
U1365_8H-2	Acetate	557	Oxic	0.662485163	0.641948299
U1365_8H-2	Acetate	557	Oxic	0.654816634	0.450192829
U1365_8H-2	Acetate	557	Oxic	0.70679197	0.713169775
U1365_8H-2	Acetate	557	Oxic	0.69109713	0.502084526
U1365_8H-2	Acetate	557	Oxic	0.685471532	0.639021862
U1365_8H-2	Acetate	557	Oxic	0.670022046	0.637819458
U1365_8H-2	Acetate	557	Oxic	0.416294803	0.670313911
U1365_8H-2	Acetate	557	Oxic	0.685834237	0.714254589
U1365_8H-2	Acetate	557	Oxic	0.672453861	0.698872399
U1365_8H-2	Acetate	557	Oxic	0.695807609	0.657729991
U1365_8H-2	Acetate	557	Oxic	0.691090909	0.549061522
U1365_8H-2	Acetate	557	Oxic	0.352781929	0.580348447
U1365_8H-2	Acetate	557	Oxic	0.690253219	0.533154875
U1365_8H-2	Acetate	557	Oxic	0.711185377	0.659456272
U1365_8H-2	Acetate	557	Oxic	0.680645462	0.592714655
U1365_8H-2	Acetate	557	Oxic	0.659323319	0.562572845
U1365_8H-2	Acetate	557	Oxic	0.685536759	0.659698272
U1365_8H-2	Acetate	557	Oxic	0.674636619	0.566423054
U1365_8H-2	Acetate	557	Oxic	0.68898377	0.553398582
U1365_8H-2	Acetate	557	Oxic	0.190792229	0.661697189
U1365_8H-2	Acetate	557	Oxic	0.692003254	0.637194002
U1365_8H-2	Acetate	557	Oxic	0.699884398	0.559048728
U1365_8H-2	Acetate	557	Oxic	0.612224007	0.484722975
U1365_8H-2	Acetate	557	Oxic	0.303840356	0.584177701
U1365_8H-2	Acetate	557	Oxic	0.300917755	0.533570592
U1365_8H-2	Acetate	557	Oxic	0.469567056	0.499817138
U1365_8H-2	Acetate	557	Oxic	0.69989768	0.522990453
U1365_8H-2	Acetate	557	Oxic	0.04646983	5.71E-02
U1365_8H-2	Acetate	557	Oxic	0.206625345	0.183532908
U1365_8H-2	Acetate	557	Oxic	0.072226577	0.038516878
U1365_8H-2	Acetate	557	Oxic	0.6643494	0.472281245
U1365_8H-2	AAmix	557	Oxic	0.036459468	4.15E-02
U1365_8H-2	AAmix	557	Oxic	0.508787058	0.757788892
U1365_8H-2	AAmix	557	Oxic	0.385518219	0.771783934
U1365_8H-2	AAmix	557	Oxic	0.310827959	0.669691713
U1365_8H-2	AAmix	557	Oxic	0.398810127	0.626609379
U1365_8H-2	AAmix	557	Oxic	0.397300367	0.701880006
U1365_8H-2	AAmix	557	Oxic	0.420749863	0.764239223
U1365_8H-2	AAmix	557	Oxic	0.425857621	0.653434072
U1365_8H-2	AAmix	557	Oxic	0.497674579	0.709955366
U1365_8H-2	AAmix	557	Oxic	0.267724449	0.497945731
U1365_8H-2	AAmix	557	Oxic	0.44055953	0.671737823
U1365_8H-2	AAmix	557	Oxic	0.44388475	0.646675923
U1365_8H-2	AAmix	557	Oxic	0.467300625	0.68015523
U1365_8H-2	AAmix	557	Oxic	0.460574332	0.689155813
U1365_8H-2	AAmix	557	Oxic	0.523599245	0.738155876
U1365_8H-2	AAmix	557	Oxic	0.450654882	0.654370004
U1365_8H-2	AAmix	557	Oxic	0.458611258	0.613622163
U1365_8H-2	AAmix	557	Oxic	0.559653627	0.702980297
U1365_8H-2	AAmix	557	Oxic	0.552131466	0.791113302
U1365_8H-2	AAmix	557	Oxic	0.450396055	0.642701081
U1365_8H-2	AAmix	557	Oxic	0.561474504	0.740124398
U1365_8H-2	AAmix	557	Oxic	0.439080788	0.698831373
U1365_8H-2	AAmix	557	Oxic	0.518723383	0.691573257
U1365_8H-2	AAmix	557	Oxic	0.434398269	0.540689324
U1365_8H-2	AAmix	557	Oxic	0.471108699	0.661041476
U1365_8H-2	AAmix	557	Oxic	0.458990696	0.636432569
U1365_8H-2	AAmix	557	Oxic	0.457891044	0.623323162
U1365_8H-2	AAmix	557	Oxic	0.422137216	0.554315102
U1365_8H-2	AAmix	557	Oxic	0.415913419	0.714374872
U1365_8H-2	AAmix	557	Oxic	0.409359457	0.727477897
U1365_8H-2	AAmix	557	Oxic	0.456988092	0.793662284
U1365_8H-2	AAmix	557	Oxic	0.342054905	0.53513336
U1365_8H-2	AAmix	557	Oxic	0.377323056	0.543018417
U1365_8H-2	AAmix	557	Oxic	0.386537431	0.5020393
U1365_8H-2	AAmix	557	Oxic	0.487640384	0.63213959
U1365_8H-2	AAmix	557	Oxic	0.512192154	0.676179805
U1365_8H-2	AAmix	557	Oxic	0.553300015	0.715732362
U1365_8H-2	AAmix	557	Oxic	0.468191909	0.654740181
U1365_8H-2	AAmix	557	Oxic	0.472221087	0.686505187
U1365_8H-2	AAmix	557	Oxic	0.393885683	0.522276137
U1365_8H-2	AAmix	557	Oxic	0.566881796	0.79615502
U1365_8H-2	AAmix	557	Oxic	0.430039951	0.704915068
U1365_8H-2	AAmix	557	Oxic	0.345173172	0.620660796
U1365_8H-2	AAmix	557	Oxic	0.326791781	0.62684165
U1365_8H-2	AAmix	557	Oxic	0.346699354	0.56555827
U1365_8H-2	AAmix	557	Oxic	0.43762792	0.705986214
U1365_8H-2	AAmix	557	Oxic	0.416594371	0.631825699
U1365_8H-2	AAmix	557	Oxic	0.50373736	0.675777036
U1365_8H-2	AAmix	557	Oxic	0.555041882	0.76526553
U1365_8H-2	AAmix	557	Oxic	0.53732826	0.743296415
U1365_8H-2	AAmix	557	Oxic	0.024930247	5.59E-01
U1365_8H-2	AAmix	557	Oxic	0.425878503	0.686911013
U1365_8H-2	AAmix	557	Oxic	0.436729505	0.849261336
U1365_8H-2	AAmix	557	Oxic	0.385790814	0.795894232
U1365_8H-2	AAmix	557	Oxic	0.48152054	0.831306381
U1365_8H-2	AAmix	557	Oxic	0.474933848	0.699135883
U1365_8H-2	AAmix	557	Oxic	0.434052424	0.557981583
U1365_8H-2	AAmix	557	Oxic	0.539827062	0.757832824
U1365_8H-2	AAmix	557	Oxic	0.489363954	0.675016343
U1365_8H-2	AAmix	557	Oxic	0.474465922	0.659635913
U1365_8H-2	AAmix	557	Oxic	0.474574115	0.695795143
U1365_8H-2	AAmix	557	Oxic	0.475592693	0.635724782
U1365_8H-2	AAmix	557	Oxic	0.470462673	0.650925136
U1365_8H-2	AAmix	557	Oxic	0.396573519	0.515064912
U1365_8H-2	AAmix	557	Oxic	0.562325252	0.783493597
U1365_8H-2	AAmix	557	Oxic	0.531354825	0.70970895
U1365_8H-2	AAmix	557	Oxic	0.563577409	0.803833349
U1365_8H-2	AAmix	557	Oxic	0.537677908	0.767561389
U1365_8H-2	AAmix	557	Oxic	0.451641159	0.683262835
U1365_8H-2	AAmix	557	Oxic	0.506863175	0.763032272
U1365_8H-2	AAmix	557	Oxic	0.535859842	0.799286869
U1365_8H-2	AAmix	557	Oxic	0.407248507	0.730595742
U1365_8H-2	AAmix	557	Oxic	0.39561335	0.760387264
U1365_8H-2	AAmix	557	Oxic	0.435851978	0.727268669
U1365_8H-2	AAmix	557	Oxic	0.385206545	0.623441462
U1365_8H-2	AAmix	557	Oxic	0.462017697	0.700868206
U1365_8H-2	AAmix	557	Oxic	0.486645292	0.660450959
U1365_8H-2	AAmix	557	Oxic	0.51182008	0.687910172
U1365_8H-2	AAmix	557	Oxic	0.516943765	0.609500699
U1365_8H-2	AAmix	557	Oxic	0.53852689	0.724231053
U1365_8H-2	AAmix	557	Oxic	0.515244088	0.782061295
U1365_8H-2	AAmix	557	Oxic	0.401862135	0.702728967
U1365_8H-2	AAmix	557	Oxic	0.416752397	0.592266391
U1365_8H-2	AAmix	557	Oxic	0.245068979	0.411350817
U1365_8H-2	AAmix	557	Oxic	0.288793951	0.504219201
U1365_8H-2	AAmix	557	Oxic	0.51275395	0.751648568
U1365_8H-2	AAmix	557	Oxic	0.478086537	0.726001995
U1365_8H-2	AAmix	557	Oxic	0.521902285	0.703850543
U1365_8H-2	AAmix	557	Oxic	0.522664496	0.700541774
U1365_8H-2	AAmix	557	Oxic	0.343414608	0.51237917
U1365_8H-2	AAmix	557	Oxic	0.503066166	0.711319949
U1365_8H-2	AAmix	557	Oxic	0.514348364	0.673624196
U1365_8H-2	AAmix	557	Oxic	0.290166917	0.427422915
U1365_8H-2	AAmix	557	Oxic	0.362456343	0.546349102
U1365_8H-2	AAmix	557	Oxic	0.4335492	0.643050065
U1365_8H-2	AAmix	557	Oxic	0.444286138	0.606169877
U1365_8H-2	AAmix	557	Oxic	0.449713656	0.654241944
U1365_8H-2	AAmix	557	Oxic	0.515960263	0.75115195
U1365_8H-2	AAmix	557	Oxic	0.538392161	0.766118601
U1365_8H-2	AAmix	557	Oxic	0.42718293	0.733997021
U1365_8H-2	AAmix	557	Oxic	0.460355601	0.715548493
U1365_8H-2	AAmix	557	Oxic	0.455220826	0.617519303
U1365_8H-2	AAmix	557	Oxic	0.361907232	0.60614063
U1365_8H-2	AAmix	557	Oxic	0.271231871	0.566592788
U1365_8H-2	AAmix	557	Oxic	0.374384829	0.599581744
U1365_8H-2	AAmix	557	Oxic	0.309588804	0.56556553
U1365_8H-2	AAmix	557	Oxic	0.354049805	0.607129163
U1365_8H-2	AAmix	557	Oxic	0.44451847	0.752443542
U1365_8H-2	AAmix	557	Oxic	0.345055693	0.638931332
U1365_8H-2	AAmix	557	Oxic	0.411487278	0.678874734
U1365_8H-2	AAmix	557	Oxic	0.361896927	0.757508507
U1365_8H-2	AAmix	557	Oxic	0.366970339	0.711749401
U1365_8H-2	AAmix	557	Oxic	0.268222216	0.720808719
U1365_8H-2	AAmix	557	Oxic	0.413991596	0.733111968
U1365_8H-2	AAmix	557	Oxic	0.280035416	0.503470447
U1365_8H-2	AAmix	557	Oxic	0.428242025	0.728129585
U1365_8H-2	AAmix	557	Oxic	0.378516374	0.586617507
U1365_8H-2	AAmix	557	Oxic	0.005370932	1.12E-02
U1365_8H-2	AAmix	557	Oxic	0.004481557	2.17E-02
U1365_8H-2	AAmix	557	Oxic	0.00502873	1.26E-02
U1365_8H-2	AAmix	557	Oxic	0.003795014	1.36E-02
U1365_8H-2	AAmix	557	Oxic	0.13785584	0.197275325
U1365_8H-2	AAmix	557	Oxic	0.007168985	1.89E-02
U1365_8H-2	Glucose	557	Oxic	0.051669905	6.93E-01
U1365_8H-2	Glucose	557	Oxic	0.079132167	0.777387306
U1365_8H-2	Glucose	557	Oxic	0.098317101	0.676579754
U1365_8H-2	Glucose	557	Oxic	0.061800179	0.674666017
U1365_8H-2	Glucose	557	Oxic	0.05592159	0.689654284
U1365_8H-2	Glucose	557	Oxic	0.085570428	0.635657381
U1365_8H-2	Glucose	557	Oxic	0.058954749	0.649253399
U1365_8H-2	Glucose	557	Oxic	0.159107673	0.767789289
U1365_8H-2	Glucose	557	Oxic	0.114467821	0.531207953
U1365_8H-2	Glucose	557	Oxic	0.063837109	0.649788742
U1365_8H-2	Glucose	557	Oxic	0.136495932	0.793143631
U1365_8H-2	Glucose	557	Oxic	0.073659725	0.662246295
U1365_8H-2	Glucose	557	Oxic	0.103599303	0.737744227
U1365_8H-2	Glucose	557	Oxic	0.090713397	0.769157293
U1365_8H-2	Glucose	557	Oxic	0.077084512	0.724792152
U1365_8H-2	Glucose	557	Oxic	0.091855601	0.744832805
U1365_8H-2	Glucose	557	Oxic	0.057910751	0.698210382
U1365_8H-2	Glucose	557	Oxic	0.124557319	0.717389772
U1365_8H-2	Glucose	557	Oxic	0.111413657	0.720150936
U1365_8H-2	Glucose	557	Oxic	0.097407689	0.585648753
U1365_8H-2	Glucose	557	Oxic	0.088806977	0.705506711
U1365_8H-2	Glucose	557	Oxic	0.075020569	0.718450391
U1365_8H-2	Glucose	557	Oxic	0.160646492	0.73930324
U1365_8H-2	Glucose	557	Oxic	0.069481515	0.663912982
U1365_8H-2	Glucose	557	Oxic	0.117256602	0.617142261
U1365_8H-2	Glucose	557	Oxic	0.112328376	0.763572758
U1365_8H-2	Glucose	557	Oxic	0.101484978	0.656175637
U1365_8H-2	Glucose	557	Oxic	0.120804069	0.524669714
U1365_8H-2	Glucose	557	Oxic	0.188890211	0.740612489
U1365_8H-2	Glucose	557	Oxic	0.152029503	0.64211941
U1365_8H-2	Glucose	557	Oxic	0.144681266	0.545295927
U1365_8H-2	Glucose	557	Oxic	0.207356149	0.679460498
U1365_8H-2	Glucose	557	Oxic	0.071715008	0.654077604
U1365_8H-2	Glucose	557	Oxic	0.159330991	0.717685325
U1365_8H-2	Glucose	557	Oxic	0.159951117	0.45965128
U1365_8H-2	Glucose	557	Oxic	0.078875949	0.71358836
U1365_8H-2	Glucose	557	Oxic	0.045437683	5.67E-01
U1365_8H-2	Glucose	557	Oxic	0.108543242	0.693359531
U1365_8H-2	Glucose	557	Oxic	0.123488368	0.734238263
U1365_8H-2	Glucose	557	Oxic	0.086790435	0.718364836
U1365_8H-2	Glucose	557	Oxic	0.170457298	0.78926484
U1365_8H-2	Glucose	557	Oxic	0.152669758	0.590817045
U1365_8H-2	Glucose	557	Oxic	0.080541824	0.696399793
U1365_8H-2	Glucose	557	Oxic	0.181095963	0.748361637
U1365_8H-2	Glucose	557	Oxic	0.077736616	0.676689702
U1365_8H-2	Glucose	557	Oxic	0.095409822	0.696645859
U1365_8H-2	Glucose	557	Oxic	0.128086879	0.760383969
U1365_8H-2	Glucose	557	Oxic	0.128923483	0.629144417
U1365_8H-2	Glucose	557	Oxic	0.152829691	0.762164242
U1365_8H-2	Glucose	557	Oxic	0.148795147	0.756671522
U1365_8H-2	Glucose	557	Oxic	0.122918051	0.723978794
U1365_8H-2	Glucose	557	Oxic	0.120550246	0.678385519
U1365_8H-2	Glucose	557	Oxic	0.067882045	0.627339958
U1365_8H-2	Glucose	557	Oxic	0.123156186	0.732804637
U1365_8H-2	Glucose	557	Oxic	0.120448811	0.748446523
U1365_8H-2	Glucose	557	Oxic	0.08074693	0.729382023
U1365_8H-2	Glucose	557	Oxic	0.242895222	0.807384278
U1365_8H-2	Glucose	557	Oxic	0.232650954	0.749874199
U1365_8H-2	Glucose	557	Oxic	0.123777485	0.700001175
U1365_8H-2	Glucose	557	Oxic	0.089548064	0.686209501
U1365_8H-2	Glucose	557	Oxic	0.10991817	0.686064906
U1365_8H-2	Glucose	557	Oxic	0.109882059	0.694655701
U1365_8H-2	Glucose	557	Oxic	0.172977778	0.746734782
U1365_8H-2	Glucose	557	Oxic	0.170841664	0.78591581
U1365_8H-2	Glucose	557	Oxic	0.253961945	0.817259501
U1365_8H-2	Glucose	557	Oxic	0.264522463	0.791796245
U1365_8H-2	Glucose	557	Oxic	0.194289651	0.771464522
U1365_8H-2	Glucose	557	Oxic	0.148524213	0.703666019
U1365_8H-2	Glucose	557	Oxic	0.104735167	0.755803847
U1365_8H-2	Glucose	557	Oxic	0.093352465	0.741182833
U1365_8H-2	Glucose	557	Oxic	0.117253691	0.71367504
U1365_8H-2	Glucose	557	Oxic	0.167362322	0.598469968
U1365_8H-2	Glucose	557	Oxic	0.118553527	0.574865705
U1365_8H-2	Glucose	557	Oxic	0.166891704	0.62326437
U1365_8H-2	Glucose	557	Oxic	0.161984402	0.562244793
U1365_8H-2	Glucose	557	Oxic	0.094771343	0.673438932
U1365_8H-2	Glucose	557	Oxic	0.14590216	0.670454161
U1365_8H-2	Glucose	557	Oxic	0.140128408	0.628922663
U1365_8H-2	Glucose	557	Oxic	0.097335858	0.685418218
U1365_8H-2	Glucose	557	Oxic	0.130713096	0.75107311
U1365_8H-2	Glucose	557	Oxic	0.188377602	0.731200275
U1365_8H-2	Glucose	557	Oxic	0.151202963	0.79007454
U1365_8H-2	Glucose	557	Oxic	0.114425254	0.728935364
U1365_8H-2	Glucose	557	Oxic	0.129332321	0.705660391
U1365_8H-2	Glucose	557	Oxic	0.195360331	0.652387273
U1365_8H-2	Glucose	557	Oxic	0.153046828	0.746723376
U1365_8H-2	Glucose	557	Oxic	0.057352645	0.586894141
U1365_8H-2	Glucose	557	Oxic	0.187394151	0.732309578
U1365_8H-2	Glucose	557	Oxic	0.179848335	0.716902003
U1365_8H-2	Glucose	557	Oxic	0.12060313	0.737200683
U1365_8H-2	Glucose	557	Oxic	0.168358112	0.717731845
U1365_8H-2	Glucose	557	Oxic	0.118038503	0.523094477
U1365_8H-2	Glucose	557	Oxic	0.110879104	0.712392122
U1365_8H-2	Glucose	557	Oxic	0.144518035	0.667433944
U1365_8H-2	Glucose	557	Oxic	0.21034277	0.790139358
U1365_8H-2	Glucose	557	Oxic	0.140261126	0.747590891
U1365_8H-2	Glucose	557	Oxic	0.168629938	0.766409887
U1365_8H-2	Glucose	557	Oxic	0.155356231	0.732429492
U1365_8H-2	Glucose	557	Oxic	0.146780361	0.745986793
U1365_8H-2	Glucose	557	Oxic	0.123606176	0.746034429
U1365_8H-2	Glucose	557	Oxic	0.166193986	0.668429817
U1365_8H-2	Glucose	557	Oxic	0.144054841	0.777383053
U1365_8H-2	Glucose	557	Oxic	0.176178585	0.694866833
U1365_8H-2	Glucose	557	Oxic	0.13689432	0.708046502
U1365_8H-2	Glucose	557	Oxic	0.16685393	0.682386432
U1365_8H-2	Glucose	557	Oxic	0.179153541	0.710426798
U1365_8H-2	Glucose	557	Oxic	0.098210636	0.687066851
U1365_8H-2	Glucose	557	Oxic	0.060275734	0.598380563
U1365_8H-2	Glucose	557	Oxic	0.088462819	0.708250598
U1365_8H-2	Glucose	557	Oxic	0.077319769	0.56475823
U1365_8H-2	Glucose	557	Oxic	0.085128714	0.592206479
U1365_8H-2	Glucose	557	Oxic	0.06085147	0.618492747
U1365_8H-2	Glucose	557	Oxic	0.169136013	0.726830552
U1365_8H-2	Glucose	557	Oxic	0.097879277	0.758221077
U1365_8H-2	Glucose	557	Oxic	0.151833363	0.70087121
U1365_8H-2	Glucose	557	Oxic	0.048390101	5.07E-01
U1365_8H-2	Glucose	557	Oxic	0.14977608	0.520501237
U1365_8H-2	Glucose	557	Oxic	0.090257053	0.660814478
U1365_8H-2	Glucose	557	Oxic	0.194443572	0.630877759
U1365_8H-2	Glucose	557	Oxic	0.100493217	0.600304554
U1365_8H-2	Glucose	557	Oxic	0.128830674	0.623016403
U1365_8H-2	Glucose	557	Oxic	0.09038521	0.455553654
U1365_8H-2	Glucose	557	Oxic	0.076800095	0.648559292
U1365_8H-2	Glucose	557	Oxic	0.104050094	0.728805108
U1365_8H-2	Glucose	557	Oxic	0.0030508	3.96E-02
U1365_8H-2	Pyruvate	557	Oxic	0.516020356	0.775967675
U1365_8H-2	Pyruvate	557	Oxic	0.371574135	0.612074111
U1365_8H-2	Pyruvate	557	Oxic	0.428798532	0.739981528
U1365_8H-2	Pyruvate	557	Oxic	0.442131376	0.706094734
U1365_8H-2	Pyruvate	557	Oxic	0.466881797	0.767731902
U1365_8H-2	Pyruvate	557	Oxic	0.426532966	0.687104476
U1365_8H-2	Pyruvate	557	Oxic	0.414866069	0.745977161
U1365_8H-2	Pyruvate	557	Oxic	0.353042245	0.675126081
U1365_8H-2	Pyruvate	557	Oxic	0.420582674	0.777414667
U1365_8H-2	Pyruvate	557	Oxic	0.372772002	0.743057557
U1365_8H-2	Pyruvate	557	Oxic	0.489208032	0.742552714
U1365_8H-2	Pyruvate	557	Oxic	0.439400675	0.692275719
U1365_8H-2	Pyruvate	557	Oxic	0.460876073	0.626292488
U1365_8H-2	Pyruvate	557	Oxic	0.010721191	6.99E-01
U1365_8H-2	Pyruvate	557	Oxic	0.4947869	0.665482404
U1365_8H-2	Pyruvate	557	Oxic	0.518631292	0.751718646
U1365_8H-2	Pyruvate	557	Oxic	0.481114459	0.711301021
U1365_8H-2	Pyruvate	557	Oxic	0.554616865	0.79197049
U1365_8H-2	Pyruvate	557	Oxic	0.484827803	0.762282766
U1365_8H-2	Pyruvate	557	Oxic	0.468986765	0.719403954
U1365_8H-2	Pyruvate	557	Oxic	0.011279646	6.55E-01
U1365_8H-2	Pyruvate	557	Oxic	0.443040843	0.797988991
U1365_8H-2	Pyruvate	557	Oxic	0.434526861	0.805699183
U1365_8H-2	Pyruvate	557	Oxic	0.177864968	0.775159363
U1365_8H-2	Pyruvate	557	Oxic	0.481324145	0.811435018
U1365_8H-2	Pyruvate	557	Oxic	0.32957581	0.734114934
U1365_8H-2	Pyruvate	557	Oxic	0.479212094	0.737329608
U1365_8H-2	Pyruvate	557	Oxic	0.489318667	0.618761015
U1365_8H-2	Pyruvate	557	Oxic	0.483406639	0.676095983
U1365_8H-2	Pyruvate	557	Oxic	0.505679284	0.731568487
U1365_8H-2	Pyruvate	557	Oxic	0.471066526	0.72405648
U1365_8H-2	Pyruvate	557	Oxic	0.331098039	0.788184249
U1365_8H-2	Pyruvate	557	Oxic	0.481828557	0.713402469
U1365_8H-2	Pyruvate	557	Oxic	0.503278668	0.53234128
U1365_8H-2	Pyruvate	557	Oxic	0.459328478	0.591784004
U1365_8H-2	Pyruvate	557	Oxic	0.469560969	0.731705543
U1365_8H-2	Pyruvate	557	Oxic	0.476632691	0.742384579
U1365_8H-2	Pyruvate	557	Oxic	0.432854419	0.688455104
U1365_8H-2	Pyruvate	557	Oxic	0.484512642	0.710401276
U1365_8H-2	Pyruvate	557	Oxic	0.49748371	0.780667156
U1365_8H-2	Pyruvate	557	Oxic	0.506316643	0.798858229
U1365_8H-2	Pyruvate	557	Oxic	0.47030388	0.713207171
U1365_8H-2	Pyruvate	557	Oxic	0.489160561	0.738716841
U1365_8H-2	Pyruvate	557	Oxic	0.538316439	0.769828541
U1365_8H-2	Pyruvate	557	Oxic	0.460527735	0.630062409
U1365_8H-2	Pyruvate	557	Oxic	0.361767279	0.710671527
U1365_8H-2	Pyruvate	557	Oxic	0.458629077	0.820429302
U1365_8H-2	Pyruvate	557	Oxic	0.459157207	0.810972537
U1365_8H-2	Pyruvate	557	Oxic	0.039003964	7.31E-01
U1365_8H-2	Pyruvate	557	Oxic	0.422908166	0.620776649
U1365_8H-2	Pyruvate	557	Oxic	0.390553634	0.703344228
U1365_8H-2	Pyruvate	557	Oxic	0.018028741	7.65E-01
U1365_8H-2	Pyruvate	557	Oxic	0.415030994	0.792200809
U1365_8H-2	Pyruvate	557	Oxic	0.430819997	0.764225094
U1365_8H-2	Pyruvate	557	Oxic	0.362022988	0.705684148
U1365_8H-2	Pyruvate	557	Oxic	0.368352291	0.644297782
U1365_8H-2	Pyruvate	557	Oxic	0.394275846	0.748093136
U1365_8H-2	Pyruvate	557	Oxic	0.143047316	0.735386814
U1365_8H-2	Pyruvate	557	Oxic	0.388919921	0.755098853
U1365_8H-2	Pyruvate	557	Oxic	0.433275083	0.729227586
U1365_8H-2	Pyruvate	557	Oxic	0.444248019	0.577643039
U1365_8H-2	Pyruvate	557	Oxic	0.466777044	0.613980169
U1365_8H-2	Pyruvate	557	Oxic	0.477531699	0.755052248
U1365_8H-2	Pyruvate	557	Oxic	0.012784363	6.27E-01
U1365_8H-2	Pyruvate	557	Oxic	0.461698774	0.683229272
U1365_8H-2	Pyruvate	557	Oxic	0.402698943	0.708145018
U1365_8H-2	Pyruvate	557	Oxic	0.440603173	0.719739387
U1365_8H-2	Pyruvate	557	Oxic	0.392239358	0.664287509
U1365_8H-2	Pyruvate	557	Oxic	0.444749714	0.742514088
U1365_8H-2	Pyruvate	557	Oxic	0.421586827	0.542552902
U1365_8H-2	Pyruvate	557	Oxic	0.507121984	0.747700171
U1365_8H-2	Pyruvate	557	Oxic	0.024787267	7.25E-01
U1365_8H-2	Pyruvate	557	Oxic	0.443468864	0.59680858
U1365_8H-2	Pyruvate	557	Oxic	0.407507641	0.766611404
U1365_8H-2	Pyruvate	557	Oxic	0.442137116	0.73309667
U1365_8H-2	Pyruvate	557	Oxic	0.527989475	0.733001983
U1365_8H-2	Pyruvate	557	Oxic	0.529037845	0.783073663
U1365_8H-2	Pyruvate	557	Oxic	0.546751702	0.771374288
U1365_8H-2	Pyruvate	557	Oxic	0.526448866	0.792542516
U1365_8H-2	Pyruvate	557	Oxic	0.55337463	0.748670501
U1365_8H-2	Pyruvate	557	Oxic	0.584083256	0.799650257
U1365_8H-2	Pyruvate	557	Oxic	0.56140932	0.784264814
U1365_8H-2	Pyruvate	557	Oxic	0.429461885	0.553900135
U1365_8H-2	Pyruvate	557	Oxic	0.468584786	0.709685171
U1365_8H-2	Pyruvate	557	Oxic	0.307277204	0.668875149
U1365_8H-2	Pyruvate	557	Oxic	0.381567316	0.697996954
U1365_8H-2	Pyruvate	557	Oxic	0.475977699	0.745452332
U1365_8H-2	Pyruvate	557	Oxic	0.445839741	0.666920536
U1365_8H-2	Pyruvate	557	Oxic	0.450760873	0.642897836
U1365_8H-2	Pyruvate	557	Oxic	0.050715278	6.86E-01
U1365_8H-2	Pyruvate	557	Oxic	0.434728129	0.693724903
U1365_8H-2	Pyruvate	557	Oxic	0.551330995	0.767379607
U1365_8H-2	Pyruvate	557	Oxic	0.540821462	0.739668256
U1365_8H-2	Pyruvate	557	Oxic	0.030660636	7.67E-01
U1365_8H-2	Pyruvate	557	Oxic	0.483705374	0.768301284
U1365_8H-2	Pyruvate	557	Oxic	0.276332634	0.600722711
U1365_8H-2	Pyruvate	557	Oxic	0.451363186	0.738457843
U1365_8H-2	Pyruvate	557	Oxic	0.434512187	0.722590322
U1365_8H-2	Pyruvate	557	Oxic	0.42818938	0.768677146
U1365_8H-2	Pyruvate	557	Oxic	0.387932502	0.765556109
U1365_8H-2	Pyruvate	557	Oxic	0.507426336	0.651513004
U1365_8H-2	Pyruvate	557	Oxic	0.515590041	0.796757913
U1365_8H-2	Pyruvate	557	Oxic	0.418481598	0.724814759
U1365_8H-2	Pyruvate	557	Oxic	0.513176617	0.734305711
U1365_8H-2	Pyruvate	557	Oxic	0.550581768	0.743796276
U1365_8H-2	Pyruvate	557	Oxic	0.555967631	0.731014384
U1365_8H-2	Pyruvate	557	Oxic	0.466248021	0.701025133
U1365_8H-2	Pyruvate	557	Oxic	0.479122933	0.654705931
U1365_8H-2	Pyruvate	557	Oxic	0.461196703	0.68271902
U1365_8H-2	Pyruvate	557	Oxic	0.501177121	0.674338004
U1365_8H-2	Pyruvate	557	Oxic	0.199963596	0.675972867
U1365_8H-2	Pyruvate	557	Oxic	0.500023227	0.78182061
U1365_8H-2	Pyruvate	557	Oxic	0.050931877	7.32E-01
U1365_8H-2	Pyruvate	557	Oxic	0.436368392	0.744326673
U1365_8H-2	Pyruvate	557	Oxic	0.403473644	0.690908582
U1365_8H-2	Pyruvate	557	Oxic	0.39622127	0.720344266
U1365_8H-2	Pyruvate	557	Oxic	0.418680239	0.70785852
U1365_8H-2	Pyruvate	557	Oxic	0.363013421	0.68744564
U1365_8H-2	Pyruvate	557	Oxic	0.412570598	0.761170144
U1365_8H-2	Pyruvate	557	Oxic	0.356324177	0.649282241
U1365_8H-2	Pyruvate	557	Oxic	0.030004067	7.33E-01
U1365_8H-2	Pyruvate	557	Oxic	0.446268666	0.780792249
U1365_8H-2	Ammonia	557	Oxic	0	0.202549361
U1365_8H-2	Ammonia	557	Oxic	0	0.001788756
U1365_8H-2	Ammonia	557	Oxic	0	0.016838256
U1365_8H-2	Ammonia	557	Oxic	0	0.004138111
U1365_8H-2	Ammonia	557	Oxic	0	0.763300066
U1365_8H-2	Ammonia	557	Oxic	0	0.742785482
U1365_8H-2	Ammonia	557	Oxic	0	0.81738731
U1365_8H-2	Ammonia	557	Oxic	0	0.816265672
U1365_8H-2	Ammonia	557	Oxic	0	0.606969606
U1365_8H-2	Ammonia	557	Oxic	0	0.779750566
U1365_8H-2	Ammonia	557	Oxic	0	0.720561671
U1365_8H-2	Ammonia	557	Oxic	0	0.686148695
U1365_8H-2	Ammonia	557	Oxic	0	0.604862053
U1365_8H-2	Ammonia	557	Oxic	0	0.732958331
U1365_8H-2	Ammonia	557	Oxic	0	0.710249779
U1365_8H-2	Ammonia	557	Oxic	0	0.624915036
U1365_8H-2	Ammonia	557	Oxic	0	0.755050696
U1365_8H-2	Ammonia	557	Oxic	0	0.771737256
U1365_8H-2	Ammonia	557	Oxic	0	0.69892014
U1365_8H-2	Ammonia	557	Oxic	0	0.665434206
U1365_8H-2	Ammonia	557	Oxic	0	0.683257037
U1365_8H-2	Ammonia	557	Oxic	0	0.823139023
U1365_8H-2	Ammonia	557	Oxic	0	0.739995321
U1365_8H-2	Ammonia	557	Oxic	0	0.729154925
U1365_8H-2	Ammonia	557	Oxic	0	0.812558058
U1365_8H-2	Ammonia	557	Oxic	0	0.761831104
U1365_8H-2	Ammonia	557	Oxic	0	0.777404235
U1365_8H-2	Ammonia	557	Oxic	0	0.131973615
U1365_8H-2	Ammonia	557	Oxic	0	0.113069232
U1365_8H-2	Ammonia	557	Oxic	0	0.031170462
U1365_8H-2	Ammonia	557	Oxic	0	0.014940247
U1365_8H-2	Ammonia	557	Oxic	0	0.022283098
U1365_8H-2	Ammonia	557	Oxic	0	0.008919128
U1365_8H-2	Ammonia	557	Oxic	0	0.07152486
U1365_8H-2	Ammonia	557	Oxic	0	0.560215378
U1365_8H-2	Ammonia	557	Oxic	0	0.733870845
U1365_8H-2	Ammonia	557	Oxic	0	0.754650363
U1365_8H-2	Ammonia	557	Oxic	0	0.617694609
U1365_8H-2	Ammonia	557	Oxic	0	0.676796013
U1365_8H-2	Ammonia	557	Oxic	0	0.605092035
U1365_8H-2	Ammonia	557	Oxic	0	0.000774642
U1365_9H-3	Bicarbonate	21	Oxic	0	0.701998364
U1365_9H-3	Bicarbonate	21	Oxic	0	0.687655201
U1365_9H-3	Bicarbonate	21	Oxic	0	0
U1365_9H-3	Bicarbonate	21	Oxic	0	0
U1365_9H-3	Bicarbonate	21	Oxic	0	0
U1365_9H-3	Bicarbonate	21	Oxic	0	0
U1365_9H-3	Bicarbonate	21	Oxic	0.008962838	0.000806427
U1365_9H-3	Bicarbonate	21	Oxic	0	0
U1365_9H-3	Bicarbonate	21	Oxic	0	0
U1365_9H-3	Bicarbonate	21	Oxic	0	0.616680933
U1365_9H-3	Bicarbonate	21	Oxic	0	0.522710558
U1365_9H-3	Bicarbonate	21	Oxic	0	0
U1365_9H-3	Bicarbonate	21	Oxic	0	0.068986391
U1365_9H-3	Bicarbonate	21	Oxic	0	0
U1365_9H-3	Bicarbonate	21	Oxic	0	0
U1365_9H-3	Bicarbonate	21	Oxic	0	0
U1365_9H-3	Bicarbonate	21	Oxic	0	0.002562957
U1365_9H-3	Bicarbonate	21	Oxic	0	0
U1365_9H-3	Bicarbonate	21	Oxic	0	0.001613899
U1365_9H-3	Bicarbonate	21	Oxic	0	0.001268337
U1365_9H-3	Bicarbonate	21	Oxic	0.007449225	0.783308029
U1365_9H-3	Bicarbonate	21	Oxic	0	0.742126884
U1365_9H-3	Bicarbonate	21	Oxic	0	0.611029005
U1365_9H-3	Bicarbonate	21	Oxic	0	0.001687223
U1365_9H-3	Bicarbonate	21	Oxic	0	0.001946123
U1365_9H-3	Acetate	21	Oxic	0	0
U1365_9H-3	Acetate	21	Oxic	0	0.065004658
U1365_9H-3	Acetate	21	Oxic	0	0.133922286
U1365_9H-3	Acetate	21	Oxic	0	0.114040388
U1365_9H-3	Acetate	21	Oxic	0	0
U1365_9H-3	Acetate	21	Oxic	0	0.104324715
U1365_9H-3	Acetate	21	Oxic	0.005335244	0.000969424
U1365_9H-3	Acetate	21	Oxic	0	0
U1365_9H-3	Acetate	21	Oxic	0	0
U1365_9H-3	Acetate	21	Oxic	0.004684661	0.117180525
U1365_9H-3	Acetate	21	Oxic	0	0
U1365_9H-3	Acetate	21	Oxic	0	0
U1365_9H-3	Acetate	21	Oxic	0	0.000963617
U1365_9H-3	Acetate	21	Oxic	0	0
U1365_9H-3	Acetate	21	Oxic	0	0.086938562
U1365_9H-3	Acetate	21	Oxic	0	0.072282972
U1365_9H-3	Acetate	21	Oxic	0	0.082853118
U1365_9H-3	Acetate	21	Oxic	0	0
U1365_9H-3	Acetate	21	Oxic	0	0
U1365_9H-3	Acetate	21	Oxic	0	0
U1365_9H-3	Acetate	21	Oxic	0	0
U1365_9H-3	Acetate	21	Oxic	0.004413572	0.000760912
U1365_9H-3	Acetate	21	Oxic	0.003403242	0
U1365_9H-3	Acetate	21	Oxic	0	0.000919313
U1365_9H-3	Acetate	21	Oxic	0	0
U1365_9H-3	AAmix	21	Oxic	0.307473515	0.774023097
U1365_9H-3	AAmix	21	Oxic	0.466866165	0.803132745
U1365_9H-3	AAmix	21	Oxic	0.419610986	0.834861937
U1365_9H-3	AAmix	21	Oxic	0.45903617	0.807194468
U1365_9H-3	AAmix	21	Oxic	0.391706069	0.781765272
U1365_9H-3	AAmix	21	Oxic	0.442955603	0.841783984
U1365_9H-3	AAmix	21	Oxic	0.45431568	0.839204288
U1365_9H-3	AAmix	21	Oxic	0.380591441	0.762249283
U1365_9H-3	AAmix	21	Oxic	0.458040863	0.848717843
U1365_9H-3	AAmix	21	Oxic	0.385119897	0.799694715
U1365_9H-3	AAmix	21	Oxic	0.422957832	0.828324286
U1365_9H-3	AAmix	21	Oxic	0.460952	0.8188195
U1365_9H-3	AAmix	21	Oxic	0.404573274	0.833751583
U1365_9H-3	AAmix	21	Oxic	0.406011897	0.785284341
U1365_9H-3	AAmix	21	Oxic	0.425070517	0.836937853
U1365_9H-3	AAmix	21	Oxic	0.010875025	0.040932761
U1365_9H-3	AAmix	21	Oxic	0.012456564	0.054948832
U1365_9H-3	AAmix	21	Oxic	0.433999146	0.817350652
U1365_9H-3	AAmix	21	Oxic	0.484159056	0.839857253
U1365_9H-3	AAmix	21	Oxic	0.396832374	0.806168459
U1365_9H-3	AAmix	21	Oxic	0.061951763	0.584382151
U1365_9H-3	AAmix	21	Oxic	0.452088247	0.848158478
U1365_9H-3	AAmix	21	Oxic	0.435086616	0.803900725
U1365_9H-3	AAmix	21	Oxic	0.329433274	0.770817519
U1365_9H-3	AAmix	21	Oxic	0.307473515	0.774023097
U1365_9H-3	AAmix	21	Oxic	0.466866165	0.803132745
U1365_9H-3	AAmix	21	Oxic	0.419610986	0.834861937
U1365_9H-3	AAmix	21	Oxic	0.45903617	0.807194468
U1365_9H-3	AAmix	21	Oxic	0.391706069	0.781765272
U1365_9H-3	AAmix	21	Oxic	0.442955603	0.841783984
U1365_9H-3	AAmix	21	Oxic	0.45431568	0.839204288
U1365_9H-3	AAmix	21	Oxic	0.380591441	0.762249283
U1365_9H-3	AAmix	21	Oxic	0.458040863	0.848717843
U1365_9H-3	AAmix	21	Oxic	0.385119897	0.799694715
U1365_9H-3	AAmix	21	Oxic	0.422957832	0.828324286
U1365_9H-3	AAmix	21	Oxic	0.460952	0.8188195
U1365_9H-3	AAmix	21	Oxic	0.404573274	0.833751583
U1365_9H-3	AAmix	21	Oxic	0.406011897	0.785284341
U1365_9H-3	AAmix	21	Oxic	0.425070517	0.836937853
U1365_9H-3	AAmix	21	Oxic	0.010875025	0.040932761
U1365_9H-3	AAmix	21	Oxic	0.012456564	0.054948832
U1365_9H-3	AAmix	21	Oxic	0.433999146	0.817350652
U1365_9H-3	AAmix	21	Oxic	0.484159056	0.839857253
U1365_9H-3	AAmix	21	Oxic	0.396832374	0.806168459
U1365_9H-3	AAmix	21	Oxic	0.061951763	0.584382151
U1365_9H-3	AAmix	21	Oxic	0.452088247	0.848158478
U1365_9H-3	AAmix	21	Oxic	0.435086616	0.803900725
U1365_9H-3	AAmix	21	Oxic	0.329433274	0.770817519
U1365_9H-3	AAmix	21	Oxic	0.307473515	0.774023097
U1365_9H-3	AAmix	21	Oxic	0.466866165	0.803132745
U1365_9H-3	AAmix	21	Oxic	0.419610986	0.834861937
U1365_9H-3	AAmix	21	Oxic	0.45903617	0.807194468
U1365_9H-3	AAmix	21	Oxic	0.391706069	0.781765272
U1365_9H-3	AAmix	21	Oxic	0.442955603	0.841783984
U1365_9H-3	AAmix	21	Oxic	0.45431568	0.839204288
U1365_9H-3	AAmix	21	Oxic	0.380591441	0.762249283
U1365_9H-3	AAmix	21	Oxic	0.458040863	0.848717843
U1365_9H-3	AAmix	21	Oxic	0.385119897	0.799694715
U1365_9H-3	AAmix	21	Oxic	0.422957832	0.828324286
U1365_9H-3	AAmix	21	Oxic	0.460952	0.8188195
U1365_9H-3	AAmix	21	Oxic	0.404573274	0.833751583
U1365_9H-3	AAmix	21	Oxic	0.406011897	0.785284341
U1365_9H-3	AAmix	21	Oxic	0.425070517	0.836937853
U1365_9H-3	AAmix	21	Oxic	0.010875025	0.040932761
U1365_9H-3	AAmix	21	Oxic	0.012456564	0.054948832
U1365_9H-3	AAmix	21	Oxic	0.433999146	0.817350652
U1365_9H-3	AAmix	21	Oxic	0.484159056	0.839857253
U1365_9H-3	AAmix	21	Oxic	0.396832374	0.806168459
U1365_9H-3	AAmix	21	Oxic	0.061951763	0.584382151
U1365_9H-3	AAmix	21	Oxic	0.452088247	0.848158478
U1365_9H-3	AAmix	21	Oxic	0.435086616	0.803900725
U1365_9H-3	AAmix	21	Oxic	0.329433274	0.770817519
U1365_9H-3	AAmix	21	Oxic	0.307473515	0.774023097
U1365_9H-3	AAmix	21	Oxic	0.466866165	0.803132745
U1365_9H-3	AAmix	21	Oxic	0.419610986	0.834861937
U1365_9H-3	AAmix	21	Oxic	0.45903617	0.807194468
U1365_9H-3	AAmix	21	Oxic	0.391706069	0.781765272
U1365_9H-3	AAmix	21	Oxic	0.442955603	0.841783984
U1365_9H-3	AAmix	21	Oxic	0.45431568	0.839204288
U1365_9H-3	AAmix	21	Oxic	0.380591441	0.762249283
U1365_9H-3	AAmix	21	Oxic	0.458040863	0.848717843
U1365_9H-3	AAmix	21	Oxic	0.385119897	0.799694715
U1365_9H-3	AAmix	21	Oxic	0.422957832	0.828324286
U1365_9H-3	AAmix	21	Oxic	0.460952	0.8188195
U1365_9H-3	AAmix	21	Oxic	0.404573274	0.833751583
U1365_9H-3	AAmix	21	Oxic	0.406011897	0.785284341
U1365_9H-3	AAmix	21	Oxic	0.425070517	0.836937853
U1365_9H-3	AAmix	21	Oxic	0.010875025	0.040932761
U1365_9H-3	AAmix	21	Oxic	0.012456564	0.054948832
U1365_9H-3	AAmix	21	Oxic	0.433999146	0.817350652
U1365_9H-3	AAmix	21	Oxic	0.484159056	0.839857253
U1365_9H-3	AAmix	21	Oxic	0.396832374	0.806168459
U1365_9H-3	AAmix	21	Oxic	0.061951763	0.584382151
U1365_9H-3	AAmix	21	Oxic	0.452088247	0.848158478
U1365_9H-3	AAmix	21	Oxic	0.435086616	0.803900725
U1365_9H-3	AAmix	21	Oxic	0.329433274	0.770817519
U1365_9H-3	Glucose	21	Oxic	0.063197522	0.184304737
U1365_9H-3	Glucose	21	Oxic	0.044926584	0.165057707
U1365_9H-3	Glucose	21	Oxic	0	0.00627448
U1365_9H-3	Glucose	21	Oxic	0.03402082	0.117519908
U1365_9H-3	Glucose	21	Oxic	0.032708627	0.118499005
U1365_9H-3	Glucose	21	Oxic	0.018334124	0.082223604
U1365_9H-3	Glucose	21	Oxic	0	0.007731708
U1365_9H-3	Glucose	21	Oxic	0.102746314	0.736616168
U1365_9H-3	Glucose	21	Oxic	0.094174106	0.73835484
U1365_9H-3	Glucose	21	Oxic	0.221154851	0.782384164
U1365_9H-3	Glucose	21	Oxic	0.187210559	0.747001622
U1365_9H-3	Glucose	21	Oxic	0.089772349	0.621517418
U1365_9H-3	Glucose	21	Oxic	0.152840058	0.741738853
U1365_9H-3	Glucose	21	Oxic	0.151160795	0.732635948
U1365_9H-3	Glucose	21	Oxic	0.139263011	0.699885568
U1365_9H-3	Glucose	21	Oxic	0.115962604	0.487538224
U1365_9H-3	Glucose	21	Oxic	0.082528641	0.550262164
U1365_9H-3	Glucose	21	Oxic	0.233405091	0.846419634
U1365_9H-3	Glucose	21	Oxic	0.207583295	0.829194568
U1365_9H-3	Glucose	21	Oxic	0.220501737	0.776851652
U1365_9H-3	Glucose	21	Oxic	0.211904482	0.821745787
U1365_9H-3	Glucose	21	Oxic	0.194520604	0.809667025
U1365_9H-3	Glucose	21	Oxic	0.199520862	0.82223447
U1365_9H-3	Glucose	21	Oxic	0.011137081	0.484607387
U1365_9H-3	Glucose	21	Oxic	0.098359028	0.525824672
U1365_9H-3	Glucose	21	Oxic	0.120431395	0.668331374
U1365_9H-3	Glucose	21	Oxic	0.184793326	0.757363271
U1365_9H-3	Glucose	21	Oxic	0.172710121	0.737395454
U1365_9H-3	Glucose	21	Oxic	0.224956262	0.769546552
U1365_9H-3	Glucose	21	Oxic	0.241441412	0.847071298
U1365_9H-3	Glucose	21	Oxic	0.236927466	0.854697166
U1365_9H-3	Glucose	21	Oxic	0.217019422	0.840266804
U1365_9H-3	Glucose	21	Oxic	0.205320045	0.803436171
U1365_9H-3	Glucose	21	Oxic	0.097208788	0.668345485
U1365_9H-3	Glucose	21	Oxic	0.225831643	0.825314351
U1365_9H-3	Glucose	21	Oxic	0.217468594	0.805808961
U1365_9H-3	Glucose	21	Oxic	0.179432394	0.794180811
U1365_9H-3	Glucose	21	Oxic	0.125793243	0.726210707
U1365_9H-3	Glucose	21	Oxic	0.11730476	0.697688653
U1365_9H-3	Glucose	21	Oxic	0.155248558	0.747213701
U1365_9H-3	Glucose	21	Oxic	0.216046865	0.832929439
U1365_9H-3	Glucose	21	Oxic	0.160806694	0.763047415
U1365_9H-3	Glucose	21	Oxic	0.103088793	0.66981123
U1365_9H-3	Glucose	21	Oxic	0.101436005	0.654017619
U1365_9H-3	Glucose	21	Oxic	0.003262503	0.05749937
U1365_9H-3	Glucose	21	Oxic	0.05249845	0.38723553
U1365_9H-3	Glucose	21	Oxic	0.003759072	0.047221618
U1365_9H-3	Glucose	21	Oxic	0.010952838	0.100184613
U1365_9H-3	Glucose	21	Oxic	0.043727529	0.236965079
U1365_9H-3	Glucose	21	Oxic	0	0.049411789
U1365_9H-3	Glucose	21	Oxic	0.004951799	0.100294333
U1365_9H-3	Glucose	21	Oxic	0.008422715	0.052438806
U1365_9H-3	Glucose	21	Oxic	0.011929377	0.050120376
U1365_9H-3	Glucose	21	Oxic	0	0.010572101
U1365_9H-3	Glucose	21	Oxic	0.074846511	0.67855891
U1365_9H-3	Glucose	21	Oxic	0.049528992	0.215030045
U1365_9H-3	Glucose	21	Oxic	0.100214716	0.68954286
U1365_9H-3	Glucose	21	Oxic	0.034658861	0.282726317
U1365_9H-3	Glucose	21	Oxic	0.046085396	0.259244483
U1365_9H-3	Glucose	21	Oxic	0	0.019983934
U1365_9H-3	Glucose	21	Oxic	0.003371761	0.02046724
U1365_9H-3	Glucose	21	Oxic	0	0.009021871
U1365_9H-3	Glucose	21	Oxic	0	0.00125988
U1365_9H-3	Pyruvate	21	Oxic	0.169166814	0.62029049
U1365_9H-3	Pyruvate	21	Oxic	0.006518808	0.697209929
U1365_9H-3	Pyruvate	21	Oxic	0.007997934	0.755502531
U1365_9H-3	Pyruvate	21	Oxic	0	0.132919909
U1365_9H-3	Pyruvate	21	Oxic	0	0.133726395
U1365_9H-3	Pyruvate	21	Oxic	0.010736016	0.781974831
U1365_9H-3	Pyruvate	21	Oxic	0.005064048	0.760958843
U1365_9H-3	Pyruvate	21	Oxic	0.363505212	0.689513486
U1365_9H-3	Pyruvate	21	Oxic	0.009269505	0.798132685
U1365_9H-3	Pyruvate	21	Oxic	0.292770261	0.665573768
U1365_9H-3	Pyruvate	21	Oxic	0.01307525	0.706035707
U1365_9H-3	Pyruvate	21	Oxic	0.015505884	0.720856601
U1365_9H-3	Pyruvate	21	Oxic	0.00673739	0.656164169
U1365_9H-3	Pyruvate	21	Oxic	0.005985647	0.811926934
U1365_9H-3	Pyruvate	21	Oxic	0	0.001384331
U1365_9H-3	Pyruvate	21	Oxic	0	0.004457719
U1365_9H-3	Pyruvate	21	Oxic	0	0
U1365_9H-3	Pyruvate	21	Oxic	0	0
U1365_9H-3	Pyruvate	21	Oxic	0.354850379	0.713531243
U1365_9H-3	Pyruvate	21	Oxic	0.304448245	0.639549596
U1365_9H-3	Pyruvate	21	Oxic	0.358489712	0.684439462
U1365_9H-3	Pyruvate	21	Oxic	0	0.003770326
U1365_9H-3	Pyruvate	21	Oxic	0	0.003157907
U1365_9H-3	Pyruvate	21	Oxic	0	0.002588563
U1365_9H-3	Pyruvate	21	Oxic	0	0
U1365_9H-3	Pyruvate	21	Oxic	0	0
U1365_9H-3	Pyruvate	21	Oxic	0	0.00075996
U1365_9H-3	Pyruvate	21	Oxic	0.004005917	0
U1365_9H-3	Pyruvate	21	Oxic	0	0.102678811
U1365_9H-3	Pyruvate	21	Oxic	0	0.001608531
U1365_9H-3	Ammonia	21	Oxic	0	0.00781053
[truncated: 4,987 more rows]
